# Supplementary material for: From problematic soil to engineered fill: Transforming granite residual soil with clay improvement
Source: PLoS One. 2026 Mar 6;21(3):e0344432. doi: 10.1371/journal.pone.0344432 (PMC12965574; doi:10.1371/journal.pone.0344432)
Supplement: S1 Data — (XLSX) [file pone.0344432.s001.xlsx]

## Sheet: Fig.1.
Particle size	1SC9GRS(Cu=7.35,Cc=0.91)	2SC8GRS(Cu=8.29,Cc=1.0)	3SC7GRS(Cu=9.95,Cu=1.24)	4SC6GRS(Cu=16.33,Cc=2.11)	GRS(Cu=6.66,Cc=0.90)	SC(Cu=98,Cc=6.72)
mm	%	%	%	%	%	%
5	100	100	100	100	100	100
2	78.04	80.08	82.12	84.16	76	96.4
1	57.95	61.9	65.85	69.8	54	93.5
0.5	38.07	43.14	48.21	53.28	33	83.7
0.25	19.87	23.74	27.61	31.48	16	54.7
0.075	3.87	6.74	9.61	12.48	0	29.7
0.005	1.52	3.04	4.56	6.08	-1	15.2
0.001	0	0	0	0	-2	0

## Sheet: Fig.2. 
Granite Residual Soil
Wave Number-1	Transmittance%
399.675	0
400.157	30.6897
400.639	30.3348
401.121	30.1205
401.603	30.077
402.085	30.1902
402.567	30.4013
403.05	30.6385
403.532	30.8517
404.014	31.0427
404.496	31.2595
404.978	31.5644
405.46	31.9771
405.942	32.4431
406.424	32.837
406.906	33.0177
407.389	32.8865
407.871	32.415
408.353	31.6576
408.835	30.7312
409.317	29.7855
409.799	28.9409
410.281	28.2673
410.764	27.7736
411.246	27.4367
411.728	27.2336
412.21	27.1576
412.692	27.2038
413.174	27.3404
413.656	27.4955
414.138	27.5734
414.62	27.4854
415.103	27.1958
415.585	26.7336
416.067	26.1892
416.549	25.6783
417.031	25.3223
417.513	25.1973
417.995	25.2919
418.477	25.4787
418.959	25.5848
419.442	25.5303
419.924	25.3947
420.406	25.336
420.888	25.4678
421.37	25.814
421.852	26.3184
422.334	26.8833
422.816	27.4005
423.298	27.7886
423.781	27.9992
424.263	28.0257
424.745	27.8915
425.227	27.6325
425.709	27.2844
426.191	26.8822
426.673	26.4715
427.155	26.1082
427.637	25.8521
428.12	25.7528
428.602	25.8258
429.084	26.0463
429.566	26.3535
430.048	26.6762
430.53	26.9505
431.012	27.1426
431.495	27.2524
431.977	27.3021
432.459	27.3189
432.941	27.3223
433.423	27.3255
433.905	27.342
434.387	27.3938
434.869	27.5105
435.351	27.7131
435.834	27.9952
436.316	28.3113
436.798	28.5927
437.28	28.7722
437.762	28.8194
438.244	28.7517
438.726	28.6268
439.208	28.5147
439.69	28.4664
440.173	28.4941
440.655	28.5631
441.137	28.6066
441.619	28.5549
442.101	28.375
442.583	28.0867
443.065	27.7561
443.547	27.4554
444.029	27.2313
444.512	27.0835
444.994	26.9783
445.476	26.8752
445.958	26.7566
446.44	26.6384
446.922	26.5623
447.404	26.5683
447.886	26.6726
448.369	26.8558
448.851	27.0761
449.333	27.2885
449.815	27.4662
450.297	27.6072
450.779	27.7248
451.261	27.8312
451.743	27.9225
452.226	27.9746
452.708	27.9568
453.19	27.8535
453.672	27.6796
454.154	27.4751
454.636	27.2898
455.118	27.1594
455.6	27.0893
456.082	27.0516
456.565	26.9952
457.047	26.8713
457.529	26.6589
458.011	26.3838
458.493	26.1038
458.975	25.8754
459.457	25.7203
459.939	25.6237
460.421	25.551
460.904	25.4716
461.386	25.3692
461.868	25.2446
462.35	25.107
462.832	24.962
463.314	24.8037
463.796	24.6194
464.278	24.4013
464.761	24.1615
465.243	23.9359
465.725	23.7802
466.207	23.7453
466.689	23.8543
467.171	24.0856
467.653	24.3794
468.135	24.6594
468.618	24.8665
469.1	24.9839
469.582	25.0345
470.064	25.0656
470.546	25.1223
471.028	25.2333
471.51	25.3999
471.992	25.6035
472.474	25.8217
472.957	26.0453
473.439	26.2824
473.921	26.5482
474.403	26.849
474.885	27.1753
475.367	27.5052
475.849	27.8175
476.331	28.1007
476.813	28.3593
477.296	28.6093
477.778	28.8675
478.26	29.1377
478.742	29.4059
479.224	29.6453
479.706	29.8316
480.188	29.956
480.67	30.0321
481.152	30.0901
481.635	30.1655
482.117	30.2818
482.599	30.4406
483.081	30.6241
483.563	30.809
484.045	30.9835
484.527	31.1559
485.01	31.3502
485.492	31.5899
485.974	31.883
486.456	32.2135
486.938	32.5479
487.42	32.8485
487.902	33.0912
488.384	33.2695
488.866	33.3948
489.349	33.4849
489.831	33.5546
490.313	33.6069
490.795	33.6351
491.277	33.6304
491.759	33.5931
492.241	33.5373
492.723	33.4882
493.205	33.468
493.688	33.4867
494.17	33.5376
494.652	33.6044
495.134	33.6716
495.616	33.7346
496.098	33.8013
496.58	33.8856
497.062	33.9954
497.545	34.1237
498.027	34.2461
498.509	34.3314
498.991	34.3537
499.473	34.3027
499.955	34.1878
500.437	34.0355
500.919	33.8788
501.401	33.7435
501.884	33.641
502.366	33.5668
502.848	33.5093
503.33	33.4593
503.812	33.4157
504.294	33.3819
504.776	33.3582
505.258	33.3367
505.74	33.3007
506.223	33.2313
506.705	33.1187
507.187	32.9695
507.669	32.8075
508.151	32.6609
508.633	32.5511
509.115	32.48
509.597	32.4318
510.079	32.3803
510.562	32.3043
511.044	32.1972
511.526	32.0702
512.008	31.946
512.49	31.8479
512.972	31.7903
513.454	31.7732
513.937	31.7861
514.419	31.815
514.901	31.8495
515.383	31.8836
515.865	31.9133
516.347	31.9325
516.829	31.9294
517.311	31.89
517.793	31.806
518.275	31.6814
518.758	31.5344
519.24	31.3912
519.722	31.2751
520.204	31.1945
520.686	31.141
521.168	31.0945
521.65	31.0353
522.132	30.9522
522.615	30.8484
523.097	30.7373
523.579	30.6351
524.061	30.551
524.543	30.4821
525.025	30.414
525.507	30.3307
525.989	30.2232
526.471	30.0972
526.954	29.9699
527.436	29.8611
527.918	29.7833
528.4	29.7372
528.882	29.7154
529.364	29.71
529.846	29.7188
530.328	29.7467
530.811	29.8026
531.293	29.8918
531.775	30.0104
532.257	30.1451
532.739	30.2773
533.221	30.3922
533.703	30.4849
534.185	30.5621
534.668	30.6367
535.15	30.7198
535.632	30.8139
536.114	30.9113
536.596	30.9992
537.078	31.0674
537.56	31.1157
538.042	31.1551
538.524	31.2039
539.006	31.2771
539.489	31.3814
539.971	31.512
540.453	31.6577
540.935	31.8076
541.417	31.9585
541.899	32.1156
542.381	32.289
542.864	32.4855
543.346	32.7032
543.828	32.9303
544.31	33.1503
544.792	33.3489
545.274	33.52
545.756	33.6679
546.238	33.8031
546.72	33.9359
547.202	34.0697
547.685	34.2002
548.167	34.3194
548.649	34.4222
549.131	34.5113
549.613	34.5974
550.095	34.6935
550.577	34.8093
551.059	34.9443
551.542	35.0884
552.024	35.2269
552.506	35.3492
552.988	35.4528
553.47	35.5455
553.952	35.6397
554.434	35.7476
554.916	35.8738
555.399	36.0145
555.881	36.1593
556.363	36.2968
556.845	36.4195
557.327	36.5245
557.809	36.6123
558.291	36.6842
558.773	36.7409
559.255	36.7838
559.737	36.818
560.22	36.8548
560.702	36.9093
561.184	36.997
561.666	37.1255
562.148	37.2895
562.63	37.4697
563.112	37.6404
563.595	37.7789
564.077	37.8737
564.559	37.9297
565.041	37.9653
565.523	38.0045
566.005	38.0656
566.487	38.1563
566.969	38.2715
567.451	38.3998
567.933	38.5294
568.416	38.6549
568.898	38.7777
569.38	38.9029
569.862	39.0336
570.344	39.1676
570.826	39.2976
571.308	39.4154
571.79	39.5162
572.273	39.6006
572.755	39.6733
573.237	39.7395
573.719	39.8002
574.201	39.8514
574.683	39.8858
575.165	39.8986
575.647	39.8924
576.13	39.8798
576.612	39.8785
577.094	39.9046
577.576	39.9658
578.058	40.0583
578.54	40.1699
579.022	40.2857
579.504	40.3953
579.986	40.4949
580.469	40.5871
580.951	40.6773
581.433	40.7694
581.915	40.8633
582.397	40.9554
582.879	41.0426
583.361	41.1245
583.843	41.2048
584.326	41.2892
584.808	41.381
585.29	41.4791
585.772	41.5768
586.254	41.6666
586.736	41.7435
587.218	41.8088
587.7	41.8701
588.182	41.9379
588.665	42.0204
589.147	42.1195
589.629	42.2298
590.111	42.3428
590.593	42.4502
591.075	42.5489
591.557	42.6419
592.039	42.7358
592.521	42.8359
593.004	42.9418
593.486	43.048
593.968	43.1465
594.45	43.2325
594.932	43.3069
595.414	43.3772
595.896	43.4532
596.378	43.5432
596.861	43.6483
597.343	43.7629
597.825	43.8765
598.307	43.9802
598.789	44.0699
599.271	44.1487
599.753	44.2243
600.235	44.3058
600.717	44.3983
601.2	44.501
601.682	44.6077
602.164	44.7115
602.646	44.8069
603.128	44.8923
603.61	44.9691
604.092	45.0404
604.574	45.1089
605.057	45.1763
605.539	45.2438
606.021	45.3134
606.503	45.388
606.985	45.4708
607.467	45.5634
607.949	45.6645
608.431	45.7694
608.913	45.8728
609.396	45.9712
609.878	46.0654
610.36	46.1602
610.842	46.2628
611.324	46.3783
611.806	46.5067
612.288	46.6422
612.77	46.7755
613.253	46.8987
613.735	47.0086
614.217	47.1088
614.699	47.2076
615.181	47.3148
615.663	47.4365
616.145	47.573
616.627	47.7188
617.109	47.8659
617.592	48.0076
618.074	48.141
618.556	48.2676
619.038	48.3904
619.52	48.512
620.002	48.6328
620.484	48.7514
620.966	48.8667
621.448	48.979
621.931	49.0901
622.413	49.2019
622.895	49.3139
623.377	49.422
623.859	49.5199
624.341	49.6012
624.823	49.6641
625.305	49.7131
625.788	49.7589
626.27	49.8136
626.752	49.8854
627.234	49.9742
627.716	50.0714
628.198	50.1638
628.68	50.2378
629.162	50.2867
629.644	50.3118
630.127	50.3218
630.609	50.3272
631.091	50.3363
631.573	50.3513
632.055	50.3679
632.537	50.3787
633.019	50.377
633.501	50.3598
633.984	50.3285
634.466	50.2869
634.948	50.2389
635.43	50.1867
635.912	50.1306
636.394	50.0713
636.876	50.0108
637.358	49.9534
637.841	49.9038
638.323	49.8644
638.805	49.833
639.287	49.8028
639.769	49.7649
640.251	49.7118
640.733	49.6409
641.215	49.5554
641.697	49.4625
642.179	49.3702
642.662	49.2832
643.144	49.2012
643.626	49.1204
644.108	49.0365
644.59	48.9477
645.072	48.8564
645.554	48.7684
646.036	48.691
646.519	48.6293
647.001	48.5854
647.483	48.5584
647.965	48.5464
648.447	48.5475
648.929	48.5616
649.411	48.5895
649.893	48.6318
650.375	48.6879
650.858	48.7562
651.34	48.8348
651.822	48.9224
652.304	49.0191
652.786	49.1254
653.268	49.241
653.75	49.3635
654.232	49.4882
654.715	49.6099
655.197	49.7249
655.679	49.8328
656.161	49.9367
656.643	50.0425
657.125	50.1551
657.607	50.2764
658.089	50.4042
658.572	50.5327
659.054	50.6555
659.536	50.7683
660.018	50.8699
660.5	50.9624
660.982	51.0488
661.464	51.1305
661.946	51.2062
662.428	51.2726
662.91	51.3269
663.393	51.3683
663.875	51.3997
664.357	51.4255
664.839	51.45
665.321	51.4743
665.803	51.4962
666.285	51.5096
666.768	51.5073
667.25	51.4855
667.732	51.4514
668.214	51.4246
668.696	51.4265
669.178	51.4632
669.66	51.5224
670.142	51.5863
670.624	51.642
671.107	51.6842
671.589	51.7127
672.071	51.7308
672.553	51.7421
673.035	51.7492
673.517	51.7515
673.999	51.7463
674.481	51.7306
674.963	51.7033
675.446	51.6673
675.928	51.6281
676.41	51.5916
676.892	51.5617
677.374	51.5379
677.856	51.5164
678.338	51.4922
678.82	51.4624
679.303	51.428
679.785	51.3935
680.267	51.3643
680.749	51.3443
681.231	51.3336
681.713	51.3288
682.195	51.3248
682.677	51.3173
683.159	51.3047
683.642	51.2883
684.124	51.2699
684.606	51.2511
685.088	51.2319
685.57	51.2111
686.052	51.1882
686.534	51.1644
687.016	51.1429
687.499	51.1279
687.981	51.122
688.463	51.1247
688.945	51.1318
689.427	51.1375
689.909	51.1366
690.391	51.1273
690.873	51.111
691.356	51.0917
691.837	51.0735
692.32	51.0588
692.802	51.0478
693.284	51.0395
693.766	51.0341
694.248	51.0336
694.73	51.0433
695.212	51.0687
695.694	51.1148
696.177	51.1833
696.659	51.2727
697.141	51.3796
697.623	51.5001
698.105	51.632
698.587	51.7735
699.069	51.9229
699.551	52.0768
700.034	52.2297
700.516	52.3751
700.998	52.5075
701.48	52.6247
701.962	52.7283
702.444	52.8231
702.926	52.9155
703.408	53.0099
703.89	53.1078
704.373	53.2074
704.855	53.3051
705.337	53.3977
705.819	53.4841
706.301	53.5655
706.783	53.644
707.265	53.721
707.747	53.7957
708.23	53.8644
708.712	53.9226
709.194	53.9655
709.676	53.9906
710.158	53.998
710.64	53.9907
711.122	53.9731
711.604	53.9502
712.086	53.9265
712.569	53.9058
713.051	53.8909
713.533	53.8836
714.015	53.8839
714.497	53.8902
714.979	53.898
715.461	53.9018
715.943	53.8954
716.426	53.8742
716.908	53.8366
717.39	53.7839
717.872	53.7203
718.354	53.6506
718.836	53.5799
719.318	53.5119
719.8	53.4496
720.283	53.3961
720.764	53.3544
721.247	53.3282
721.729	53.3201
722.211	53.3302
722.693	53.3558
723.175	53.3914
723.657	53.431
724.139	53.4692
724.621	53.5039
725.104	53.5361
725.586	53.569
726.068	53.6066
726.55	53.651
727.032	53.7023
727.514	53.7578
727.996	53.8142
728.478	53.8676
728.961	53.9157
729.443	53.9567
729.925	53.9894
730.407	54.0126
730.889	54.0253
731.371	54.0266
731.853	54.0164
732.335	53.9955
732.817	53.9651
733.3	53.9258
733.782	53.877
734.264	53.8169
734.746	53.743
735.228	53.654
735.71	53.5502
736.192	53.435
736.674	53.3134
737.157	53.1903
737.639	53.0695
738.121	52.9519
738.603	52.8362
739.085	52.7199
739.567	52.6019
740.049	52.4829
740.531	52.3659
741.013	52.2546
741.496	52.1527
741.978	52.0624
742.46	51.9851
742.942	51.9215
743.424	51.873
743.906	51.8409
744.388	51.8254
744.87	51.8247
745.352	51.8335
745.835	51.8444
746.317	51.8504
746.799	51.8475
747.281	51.8367
747.763	51.823
748.245	51.8141
748.727	51.8159
749.21	51.83
749.692	51.853
750.174	51.8779
750.656	51.8979
751.138	51.9087
751.62	51.9102
752.102	51.9057
752.584	51.8994
753.066	51.8937
753.548	51.8882
754.031	51.8802
754.513	51.867
754.995	51.8477
755.477	51.824
755.959	51.7993
756.441	51.777
756.923	51.7581
757.405	51.7414
757.888	51.7244
758.37	51.7055
758.852	51.6866
759.334	51.6727
759.816	51.6701
760.298	51.6842
760.78	51.7169
761.262	51.7658
761.745	51.826
762.227	51.8931
762.709	51.9652
763.191	52.0435
763.673	52.1313
764.155	52.2311
764.637	52.3422
765.119	52.4607
765.601	52.5806
766.083	52.6965
766.566	52.8057
767.048	52.9088
767.53	53.0081
768.012	53.1051
768.494	53.1987
768.976	53.2841
769.458	53.3556
769.94	53.408
770.423	53.4401
770.905	53.4551
771.387	53.4595
771.869	53.4603
772.351	53.4623
772.833	53.4663
773.315	53.4698
773.797	53.4686
774.279	53.4593
774.762	53.4408
775.244	53.4145
775.726	53.383
776.208	53.3489
776.69	53.3141
777.172	53.2798
777.654	53.247
778.136	53.2174
778.619	53.1928
779.101	53.1747
779.583	53.163
780.065	53.155
780.547	53.1469
781.029	53.1348
781.511	53.1167
781.993	53.0936
782.476	53.0688
782.958	53.0459
783.44	53.0275
783.922	53.0138
784.404	53.0029
784.886	52.9928
785.368	52.9834
785.85	52.9771
786.332	52.9786
786.815	52.9923
787.297	53.0202
787.779	53.0605
788.261	53.1091
788.743	53.1609
789.225	53.2132
789.707	53.2671
790.189	53.3263
790.672	53.3952
791.154	53.4763
791.636	53.5683
792.118	53.6668
792.6	53.7655
793.082	53.8599
793.564	53.9482
794.046	54.0314
794.528	54.112
795.01	54.1917
795.493	54.2707
795.975	54.3473
796.457	54.4201
796.939	54.4895
797.421	54.5582
797.903	54.6309
798.385	54.7122
798.867	54.8041
799.35	54.9055
799.832	55.0127
800.314	55.1217
800.796	55.2299
801.278	55.3377
801.76	55.4474
802.242	55.5613
802.724	55.6802
803.207	55.8022
803.689	55.923
804.171	56.0389
804.653	56.1478
805.135	56.2505
805.617	56.3498
806.099	56.4486
806.581	56.548
807.063	56.6461
807.545	56.7382
808.028	56.8187
808.51	56.8833
808.992	56.9301
809.474	56.96
809.956	56.9759
810.438	56.9814
810.92	56.9799
811.403	56.9743
811.885	56.968
812.367	56.9643
812.849	56.9667
813.331	56.9776
813.813	56.9964
814.295	57.0194
814.777	57.0397
815.26	57.0498
815.742	57.0434
816.224	57.0183
816.706	56.9762
817.188	56.9228
817.67	56.8646
818.152	56.807
818.634	56.7532
819.116	56.7035
819.598	56.6566
820.081	56.6112
820.563	56.5667
821.045	56.5227
821.527	56.4786
822.009	56.433
822.491	56.3836
822.973	56.3282
823.455	56.2663
823.938	56.1992
824.42	56.1305
824.902	56.0643
825.384	56.0034
825.866	55.9481
826.348	55.8959
826.83	55.8425
827.312	55.7845
827.794	55.7201
828.277	55.6501
828.759	55.5765
829.241	55.5019
829.723	55.4274
830.205	55.3528
830.687	55.2771
831.169	55.1996
831.651	55.1208
832.134	55.042
832.616	54.9645
833.098	54.8882
833.58	54.8116
834.062	54.7323
834.544	54.6486
835.026	54.561
835.508	54.4723
835.99	54.3871
836.473	54.3091
836.955	54.2391
837.437	54.1743
837.919	54.1095
838.401	54.0391
838.883	53.9605
839.365	53.8745
839.847	53.7857
840.33	53.6996
840.812	53.6198
841.294	53.5464
841.776	53.4759
842.258	53.4035
842.74	53.3249
843.222	53.2386
843.704	53.1463
844.187	53.0508
844.669	52.9544
845.151	52.8573
845.633	52.7573
846.115	52.6514
846.597	52.5373
847.079	52.4153
847.561	52.2878
848.043	52.1585
848.525	52.0303
849.008	51.9044
849.49	51.7799
849.972	51.6556
850.454	51.5304
850.936	51.4044
851.418	51.2783
851.9	51.1521
852.382	51.0245
852.865	50.8928
853.347	50.754
853.829	50.607
854.311	50.4537
854.793	50.2984
855.275	50.1465
855.757	50.0018
856.239	49.8644
856.721	49.7314
857.204	49.5982
857.686	49.4613
858.168	49.321
858.65	49.1808
859.132	49.0461
859.614	48.9207
860.096	48.8045
860.578	48.693
861.061	48.5796
861.543	48.458
862.025	48.3261
862.507	48.1861
862.989	48.0438
863.471	47.9047
863.953	47.7722
864.435	47.6456
864.918	47.5222
865.4	47.3984
865.882	47.2727
866.364	47.146
866.846	47.0203
867.328	46.8966
867.81	46.7732
868.292	46.6458
868.774	46.5097
869.256	46.3621
869.739	46.2049
870.221	46.0435
870.703	45.8857
871.185	45.7379
871.667	45.6022
872.149	45.4763
872.631	45.355
873.114	45.2336
873.596	45.1099
874.078	44.985
874.56	44.862
875.042	44.7438
875.524	44.631
876.006	44.5222
876.488	44.4152
876.97	44.3094
877.452	44.207
877.935	44.1122
878.417	44.0287
878.899	43.9575
879.381	43.8949
879.863	43.8339
880.345	43.7667
880.827	43.6884
881.309	43.5988
881.792	43.5021
882.274	43.4039
882.756	43.3087
883.238	43.2174
883.72	43.1274
884.202	43.0347
884.684	42.9367
885.166	42.8332
885.649	42.727
886.131	42.6208
886.613	42.5155
887.095	42.4089
887.577	42.2968
888.059	42.1758
888.541	42.0455
889.023	41.9093
889.505	41.7737
889.987	41.6445
890.47	41.524
890.952	41.4094
891.434	41.2946
891.916	41.1733
892.398	41.0417
892.88	40.9009
893.362	40.7553
893.845	40.61
894.327	40.4676
894.809	40.3268
895.291	40.1831
895.773	40.0325
896.255	39.8735
896.737	39.7091
897.219	39.5448
897.701	39.3867
898.183	39.2375
898.666	39.0954
899.148	38.9553
899.63	38.8116
900.112	38.6613
900.594	38.5052
901.076	38.3472
901.558	38.1917
902.04	38.0414
902.523	37.8961
903.005	37.7538
903.487	37.6133
903.969	37.4757
904.451	37.3445
904.933	37.224
905.415	37.116
905.897	37.0187
906.38	36.927
906.862	36.8347
907.344	36.7388
907.826	36.6412
908.308	36.5488
908.79	36.4705
909.272	36.4129
909.754	36.3781
910.236	36.3628
910.719	36.3616
911.201	36.3696
911.683	36.3854
912.165	36.4113
912.647	36.4501
913.129	36.5023
913.611	36.5641
914.093	36.6276
914.576	36.6848
915.058	36.7309
915.54	36.7671
916.022	36.7993
916.504	36.8357
916.986	36.882
917.468	36.9386
917.95	37.0004
918.433	37.0599
918.915	37.1112
919.397	37.1523
919.879	37.1852
920.361	37.2144
920.843	37.2429
921.325	37.2702
921.807	37.2923
922.289	37.3044
922.771	37.3041
923.254	37.2935
923.736	37.278
924.218	37.264
924.7	37.2554
925.182	37.2512
925.664	37.2458
926.146	37.2317
926.628	37.2035
927.111	37.1596
927.593	37.1027
928.075	37.0376
928.557	36.9681
929.039	36.8955
929.521	36.8188
930.003	36.7361
930.485	36.6479
930.967	36.5576
931.45	36.4705
931.932	36.3913
932.414	36.321
932.896	36.2559
933.378	36.1895
933.86	36.115
934.342	36.0291
934.824	35.9335
935.307	35.8335
935.789	35.7358
936.271	35.6442
936.753	35.5587
937.235	35.4757
937.717	35.3915
938.199	35.3039
938.681	35.2141
939.163	35.1251
939.646	35.0397
940.128	34.9573
940.61	34.8737
941.092	34.7827
941.574	34.6801
942.056	34.5655
942.538	34.4439
943.02	34.3225
943.503	34.2086
943.985	34.1044
944.467	34.0074
944.949	33.9108
945.431	33.808
945.913	33.6955
946.395	33.5747
946.877	33.4502
947.36	33.3269
947.842	33.2075
948.324	33.091
948.806	32.974
949.288	32.8538
949.77	32.7303
950.252	32.6073
950.734	32.4894
951.216	32.3799
951.698	32.278
952.181	32.1787
952.663	32.0754
953.145	31.9628
953.627	31.8403
954.109	31.7115
954.591	31.5825
955.073	31.4577
955.555	31.3377
956.038	31.2191
956.52	31.0966
957.002	30.9666
957.484	30.8296
957.966	30.6901
958.448	30.5543
958.93	30.4259
959.412	30.3042
959.894	30.1837
960.377	30.0577
960.859	29.9216
961.341	29.7756
961.823	29.6246
962.305	29.4758
962.787	29.3343
963.269	29.2001
963.751	29.0689
964.234	28.9339
964.716	28.7904
965.198	28.6377
965.68	28.4793
966.162	28.3208
966.644	28.1663
967.126	28.0161
967.608	27.867
968.091	27.7152
968.573	27.5594
969.055	27.4026
969.537	27.2504
970.019	27.1085
970.501	26.9786
970.983	26.8566
971.465	26.7346
971.947	26.6035
972.43	26.4587
972.912	26.3013
973.394	26.1383
973.876	25.9776
974.358	25.825
974.84	25.681
975.322	25.5416
975.804	25.4011
976.287	25.2567
976.769	25.1096
977.251	24.9652
977.733	24.8288
978.215	24.7026
978.697	24.5839
979.179	24.4663
979.661	24.3432
980.143	24.2112
980.625	24.0725
981.108	23.9332
981.59	23.7996
982.072	23.6746
982.554	23.5561
983.036	23.4381
983.518	23.3148
984	23.184
984.482	23.0487
984.965	22.9157
985.447	22.7916
985.929	22.6793
986.411	22.5761
986.893	22.4754
987.375	22.3708
987.857	22.2591
988.339	22.1422
988.822	22.0253
989.304	21.914
989.786	21.8099
990.268	21.7104
990.75	21.6095
991.232	21.5022
991.714	21.3867
992.196	21.2664
992.678	21.147
993.16	21.0338
993.643	20.9284
994.125	20.8283
994.607	20.7284
995.089	20.6254
995.571	20.5197
996.053	20.4164
996.535	20.3219
997.018	20.2409
997.5	20.1728
997.982	20.1124
998.464	20.0522
998.946	19.9863
999.428	19.9137
999.91	19.8383
1000.39	19.7664
1000.87	19.7023
1001.36	19.6463
1001.84	19.5946
1002.32	19.5422
1002.8	19.4867
1003.28	19.4302
1003.77	19.3788
1004.25	19.3396
1004.73	19.3156
1005.21	19.304
1005.7	19.2969
1006.18	19.2864
1006.66	19.2675
1007.14	19.2419
1007.62	19.2166
1008.11	19.2002
1008.59	19.1977
1009.07	19.2076
1009.55	19.2227
1010.03	19.2341
1010.52	19.2362
1011	19.2297
1011.48	19.2206
1011.96	19.2174
1012.45	19.2258
1012.93	19.2459
1013.41	19.2724
1013.89	19.2981
1014.37	19.3181
1014.86	19.3322
1015.34	19.3444
1015.82	19.3592
1016.3	19.3785
1016.78	19.3995
1017.27	19.4162
1017.75	19.4227
1018.23	19.4178
1018.71	19.4057
1019.2	19.3945
1019.68	19.391
1020.16	19.3975
1020.64	19.4095
1021.12	19.4181
1021.61	19.4147
1022.09	19.3958
1022.57	19.3651
1023.05	19.3312
1023.53	19.3031
1024.02	19.2854
1024.5	19.2763
1024.98	19.2694
1025.46	19.2579
1025.94	19.239
1026.43	19.2157
1026.91	19.1954
1027.39	19.1848
1027.87	19.1859
1028.36	19.1948
1028.84	19.2037
1029.32	19.2055
1029.8	19.1981
1030.28	19.1853
1030.77	19.1755
1031.25	19.1764
1031.73	19.1908
1032.21	19.2153
1032.69	19.2422
1033.18	19.2651
1033.66	19.2818
1034.14	19.2966
1034.62	19.3172
1035.11	19.3518
1035.59	19.4034
1036.07	19.4695
1036.55	19.5435
1037.03	19.6197
1037.52	19.6958
1038	19.7744
1038.48	19.8605
1038.96	19.9577
1039.44	20.0654
1039.93	20.1784
1040.41	20.2899
1040.89	20.3956
1041.37	20.4966
1041.85	20.5994
1042.34	20.7119
1042.82	20.8392
1043.3	20.9801
1043.78	21.128
1044.27	21.2735
1044.75	21.4097
1045.23	21.5359
1045.71	21.6575
1046.19	21.7825
1046.68	21.9167
1047.16	22.0608
1047.64	22.2098
1048.12	22.357
1048.6	22.4975
1049.09	22.632
1049.57	22.7662
1050.05	22.9082
1050.53	23.063
1051.02	23.2303
1051.5	23.404
1051.98	23.5763
1052.46	23.7409
1052.94	23.8968
1053.42	24.0472
1053.91	24.1978
1054.39	24.3518
1054.87	24.5083
1055.35	24.6619
1055.84	24.8072
1056.32	24.9409
1056.8	25.0654
1057.28	25.1865
1057.76	25.3112
1058.25	25.4436
1058.73	25.5825
1059.21	25.7226
1059.69	25.8578
1060.17	25.9851
1060.66	26.1064
1061.14	26.2272
1061.62	26.3531
1062.1	26.4861
1062.59	26.623
1063.07	26.7563
1063.55	26.8783
1064.03	26.9853
1064.51	27.0792
1065	27.1668
1065.48	27.2554
1065.96	27.3501
1066.44	27.4507
1066.92	27.5529
1067.41	27.6513
1067.89	27.743
1068.37	27.8291
1068.85	27.9136
1069.34	28.0002
1069.82	28.0891
1070.3	28.1763
1070.78	28.2551
1071.26	28.3196
1071.75	28.3681
1072.23	28.404
1072.71	28.4347
1073.19	28.4676
1073.67	28.5067
1074.16	28.5512
1074.64	28.5974
1075.12	28.6412
1075.6	28.6812
1076.09	28.7194
1076.57	28.7599
1077.05	28.8051
1077.53	28.8538
1078.01	28.9005
1078.49	28.9388
1078.98	28.9644
1079.46	28.9782
1079.94	28.9859
1080.42	28.9956
1080.91	29.0134
1081.39	29.0403
1081.87	29.0716
1082.35	29.1
1082.83	29.1196
1083.32	29.1291
1083.8	29.1326
1084.28	29.1364
1084.76	29.1462
1085.24	29.1626
1085.73	29.1817
1086.21	29.1964
1086.69	29.2013
1087.17	29.1952
1087.65	29.1818
1088.14	29.1674
1088.62	29.1572
1089.1	29.1528
1089.58	29.1518
1090.07	29.1496
1090.55	29.1434
1091.03	29.1339
1091.51	29.1257
1091.99	29.1245
1092.48	29.1331
1092.96	29.15
1093.44	29.1693
1093.92	29.1844
1094.4	29.1909
1094.89	29.1899
1095.37	29.1871
1095.85	29.1897
1096.33	29.2023
1096.82	29.2247
1097.3	29.2518
1097.78	29.2773
1098.26	29.2968
1098.74	29.3108
1099.23	29.324
1099.71	29.3426
1100.19	29.3704
1100.67	29.4065
1101.15	29.4458
1101.64	29.4821
1102.12	29.5116
1102.6	29.5351
1103.08	29.5572
1103.57	29.5837
1104.05	29.6183
1104.53	29.6604
1105.01	29.706
1105.49	29.7502
1105.98	29.791
1106.46	29.8305
1106.94	29.8735
1107.42	29.9249
1107.9	29.9867
1108.39	30.0559
1108.87	30.1267
1109.35	30.193
1109.83	30.2524
1110.32	30.3072
1110.8	30.3633
1111.28	30.4265
1111.76	30.5
1112.24	30.5824
1112.72	30.6692
1113.21	30.7558
1113.69	30.8407
1114.17	30.9261
1114.65	31.0169
1115.14	31.1173
1115.62	31.2276
1116.1	31.3439
1116.58	31.4599
1117.07	31.5699
1117.55	31.6726
1118.03	31.771
1118.51	31.8717
1118.99	31.9807
1119.47	32.0997
1119.96	32.2261
1120.44	32.3541
1120.92	32.478
1121.4	32.5952
1121.89	32.7075
1122.37	32.8192
1122.85	32.9348
1123.33	33.0553
1123.81	33.1783
1124.3	33.2991
1124.78	33.4137
1125.26	33.5212
1125.74	33.624
1126.22	33.7265
1126.71	33.8319
1127.19	33.9404
1127.67	34.0487
1128.15	34.1523
1128.63	34.248
1129.12	34.3366
1129.6	34.4223
1130.08	34.5108
1130.56	34.6065
1131.05	34.7096
1131.53	34.8163
1132.01	34.9207
1132.49	35.0182
1132.97	35.1075
1133.46	35.1914
1133.94	35.2742
1134.42	35.3598
1134.9	35.449
1135.38	35.5395
1135.87	35.6278
1136.35	35.711
1136.83	35.7892
1137.31	35.8652
1137.8	35.9426
1138.28	36.0237
1138.76	36.1077
1139.24	36.1916
1139.72	36.2721
1140.21	36.3476
1140.69	36.4201
1141.17	36.4936
1141.65	36.5726
1142.13	36.6587
1142.62	36.7495
1143.1	36.8397
1143.58	36.9236
1144.06	36.998
1144.55	37.0636
1145.03	37.1243
1145.51	37.1851
1145.99	37.2492
1146.47	37.3166
1146.96	37.3849
1147.44	37.4514
1147.92	37.5156
1148.4	37.5801
1148.88	37.6492
1149.37	37.7269
1149.85	37.814
1150.33	37.9071
1150.81	38
1151.3	38.0865
1151.78	38.1633
1152.26	38.2315
1152.74	38.2952
1153.22	38.3594
1153.7	38.4268
1154.19	38.4969
1154.67	38.5664
1155.15	38.6318
1155.63	38.692
1156.12	38.7494
1156.6	38.8087
1157.08	38.8744
1157.56	38.9485
1158.04	39.029
1158.53	39.1113
1159.01	39.1898
1159.49	39.2615
1159.97	39.3265
1160.45	39.3882
1160.94	39.4505
1161.42	39.5159
1161.9	39.5846
1162.38	39.6548
1162.87	39.7243
1163.35	39.7925
1163.83	39.8611
1164.31	39.9329
1164.79	40.0102
1165.28	40.0933
1165.76	40.1799
1166.24	40.2669
1166.72	40.3518
1167.2	40.4347
1167.69	40.5181
1168.17	40.6053
1168.65	40.6988
1169.13	40.7981
1169.62	40.9
1170.1	41.0003
1170.58	41.0963
1171.06	41.1879
1171.54	41.2779
1172.03	41.3704
1172.51	41.468
1172.99	41.5707
1173.47	41.6756
1173.95	41.7784
1174.44	41.8766
1174.92	41.9706
1175.4	42.0635
1175.88	42.1599
1176.37	42.2626
1176.85	42.3715
1177.33	42.4832
1177.81	42.5926
1178.29	42.6959
1178.78	42.7921
1179.26	42.8835
1179.74	42.974
1180.22	43.0671
1180.7	43.1638
1181.19	43.263
1181.67	43.362
1182.15	43.4587
1182.63	43.5533
1183.12	43.6481
1183.6	43.7459
1184.08	43.8482
1184.56	43.9541
1185.04	44.0607
1185.53	44.1649
1186.01	44.2646
1186.49	44.3605
1186.97	44.4552
1187.45	44.5521
1187.94	44.6528
1188.42	44.7565
1188.9	44.8601
1189.38	44.96
1189.86	45.0544
1190.35	45.1437
1190.83	45.2311
1191.31	45.3202
1191.79	45.4134
1192.28	45.5105
1192.76	45.609
1193.24	45.7057
1193.72	45.798
1194.2	45.8857
1194.68	45.9702
1195.17	46.0538
1195.65	46.1378
1196.13	46.2219
1196.61	46.3048
1197.1	46.3851
1197.58	46.4625
1198.06	46.5389
1198.54	46.6171
1199.02	46.6995
1199.51	46.7869
1199.99	46.8779
1200.47	46.9696
1200.95	47.0594
1201.43	47.1459
1201.92	47.2298
1202.4	47.3132
1202.88	47.3977
1203.36	47.4835
1203.85	47.569
1204.33	47.652
1204.81	47.7305
1205.29	47.8046
1205.77	47.8764
1206.26	47.949
1206.74	48.0245
1207.22	48.1035
1207.7	48.184
1208.18	48.2632
1208.67	48.3388
1209.15	48.4106
1209.63	48.4803
1210.11	48.551
1210.6	48.6251
1211.08	48.7029
1211.56	48.7827
1212.04	48.862
1212.52	48.9383
1213.01	49.0116
1213.49	49.0834
1213.97	49.1564
1214.45	49.2324
1214.93	49.3113
1215.42	49.3908
1215.9	49.4675
1216.38	49.539
1216.86	49.6045
1217.35	49.6658
1217.83	49.7258
1218.31	49.7872
1218.79	49.8511
1219.27	49.9168
1219.76	49.9824
1220.24	50.0464
1220.72	50.1084
1221.2	50.1695
1221.68	50.2312
1222.17	50.2948
1222.65	50.3602
1223.13	50.4265
1223.61	50.4928
1224.09	50.5589
1224.58	50.6262
1225.06	50.6966
1225.54	50.7714
1226.02	50.8497
1226.51	50.9282
1226.99	51.0027
1227.47	51.0693
1227.95	51.1268
1228.43	51.1775
1228.92	51.2258
1229.4	51.277
1229.88	51.3341
1230.36	51.3974
1230.84	51.4639
1231.33	51.5296
1231.81	51.5911
1232.29	51.6475
1232.77	51.7007
1233.26	51.7535
1233.74	51.8088
1234.22	51.8674
1234.7	51.9283
1235.18	51.9894
1235.66	52.0489
1236.15	52.1066
1236.63	52.1634
1237.11	52.2212
1237.59	52.2808
1238.08	52.3419
1238.56	52.4026
1239.04	52.4608
1239.52	52.5153
1240	52.5664
1240.49	52.6155
1240.97	52.6645
1241.45	52.7145
1241.93	52.7649
1242.41	52.8142
1242.9	52.8605
1243.38	52.9035
1243.86	52.9443
1244.34	52.985
1244.83	53.028
1245.31	53.0744
1245.79	53.1236
1246.27	53.1733
1246.75	53.2212
1247.24	53.2663
1247.72	53.309
1248.2	53.3514
1248.68	53.3959
1249.16	53.444
1249.65	53.4959
1250.13	53.5504
1250.61	53.6058
1251.09	53.6607
1251.58	53.715
1252.06	53.7689
1252.54	53.8229
1253.02	53.8765
1253.5	53.9284
1253.99	53.9769
1254.47	54.0211
1254.95	54.0616
1255.43	54.1003
1255.91	54.14
1256.4	54.1829
1256.88	54.2296
1257.36	54.279
1257.84	54.3289
1258.33	54.3771
1258.81	54.4224
1259.29	54.4652
1259.77	54.5071
1260.25	54.5499
1260.73	54.5942
1261.22	54.6398
1261.7	54.6856
1262.18	54.7307
1262.66	54.7752
1263.15	54.8199
1263.63	54.8662
1264.11	54.9148
1264.59	54.9654
1265.07	55.0163
1265.56	55.0656
1266.04	55.112
1266.52	55.155
1267	55.1957
1267.48	55.2355
1267.97	55.2755
1268.45	55.3161
1268.93	55.357
1269.41	55.3975
1269.9	55.4377
1270.38	55.4786
1270.86	55.5219
1271.34	55.5688
1271.82	55.6199
1272.31	55.674
1272.79	55.7291
1273.27	55.783
1273.75	55.8341
1274.23	55.8822
1274.72	55.9279
1275.2	55.9718
1275.68	56.014
1276.16	56.0534
1276.64	56.089
1277.13	56.1197
1277.61	56.1461
1278.09	56.1698
1278.57	56.1937
1279.06	56.2204
1279.54	56.2516
1280.02	56.2875
1280.5	56.3274
1280.98	56.3701
1281.47	56.4146
1281.95	56.4607
1282.43	56.5078
1282.91	56.5552
1283.39	56.6012
1283.88	56.6433
1284.36	56.6799
1284.84	56.7104
1285.32	56.737
1285.81	56.7632
1286.29	56.7933
1286.77	56.8304
1287.25	56.8754
1287.73	56.9261
1288.22	56.9787
1288.7	57.0295
1289.18	57.0761
1289.66	57.1182
1290.14	57.1571
1290.63	57.1945
1291.11	57.2316
1291.59	57.2682
1292.07	57.3037
1292.56	57.3379
1293.04	57.3718
1293.52	57.4075
1294	57.4477
1294.48	57.4936
1294.97	57.5446
1295.45	57.5975
1295.93	57.6476
1296.41	57.6906
1296.89	57.7243
1297.38	57.7492
1297.86	57.7686
1298.34	57.7868
1298.82	57.8081
1299.31	57.8353
1299.79	57.8692
1300.27	57.9093
1300.75	57.9545
1301.23	58.0032
1301.71	58.0537
1302.2	58.1041
1302.68	58.152
1303.16	58.1951
1303.64	58.2316
1304.13	58.2613
1304.61	58.2859
1305.09	58.3085
1305.57	58.3331
1306.05	58.3628
1306.54	58.3987
1307.02	58.4397
1307.5	58.4831
1307.98	58.5257
1308.46	58.5651
1308.95	58.6004
1309.43	58.632
1309.91	58.6615
1310.39	58.6901
1310.88	58.7189
1311.36	58.7485
1311.84	58.7793
1312.32	58.8118
1312.8	58.8464
1313.29	58.8838
1313.77	58.9241
1314.25	58.9665
1314.73	59.0101
1315.21	59.0534
1315.7	59.0956
1316.18	59.1363
1316.66	59.1753
1317.14	59.2127
1317.62	59.2482
1318.11	59.2815
1318.59	59.3122
1319.07	59.3405
1319.55	59.3677
1320.04	59.3955
1320.52	59.4258
1321	59.4596
1321.48	59.4967
1321.96	59.5356
1322.45	59.5746
1322.93	59.6122
1323.41	59.6476
1323.89	59.6815
1324.38	59.7148
1324.86	59.7482
1325.34	59.7819
1325.82	59.8149
1326.3	59.8462
1326.79	59.875
1327.27	59.9019
1327.75	59.9287
1328.23	59.9574
1328.71	59.99
1329.2	60.0268
1329.68	60.0668
1330.16	60.1078
1330.64	60.1477
1331.12	60.1853
1331.61	60.2202
1332.09	60.2532
1332.57	60.285
1333.05	60.3158
1333.54	60.3454
1334.02	60.3727
1334.5	60.3971
1334.98	60.4186
1335.46	60.4381
1335.95	60.4571
1336.43	60.4769
1336.91	60.498
1337.39	60.52
1337.87	60.5419
1338.36	60.5628
1338.84	60.5829
1339.32	60.6033
1339.8	60.6259
1340.29	60.6519
1340.77	60.6813
1341.25	60.7127
1341.73	60.7444
1342.21	60.7747
1342.69	60.8034
1343.18	60.8306
1343.66	60.8571
1344.14	60.8835
1344.62	60.9096
1345.11	60.9348
1345.59	60.9584
1346.07	60.9802
1346.55	61.0009
1347.03	61.0221
1347.52	61.0456
1348	61.0723
1348.48	61.1022
1348.96	61.1337
1349.44	61.1648
1349.93	61.1938
1350.41	61.2196
1350.89	61.2427
1351.37	61.2639
1351.86	61.2843
1352.34	61.3045
1352.82	61.3244
1353.3	61.3439
1353.78	61.3628
1354.27	61.3817
1354.75	61.4017
1355.23	61.424
1355.71	61.4492
1356.19	61.4772
1356.68	61.5065
1357.16	61.5357
1357.64	61.5633
1358.12	61.5887
1358.61	61.6121
1359.09	61.6339
1359.57	61.6549
1360.05	61.6755
1360.53	61.6957
1361.02	61.7156
1361.5	61.7352
1361.98	61.7555
1362.46	61.7772
[truncated: 5,471 more rows]

## Sheet: Fig.5.
Clay ratio	WL liquid limit	WP plastic limit	IP Plastic limit index
0	27.1	20.5	6.66
10	28	20	8.02
20	28.5	18.8	9.73
30	30.6	17.9	12.6
40	31.4	17.4	14
100	35	15	20

## Sheet: Fig.6.
Optimal clay proportion	maximum moisture content	maximum dry density
0	6.51	1.54
10	10.1	1.73
20	12.7	1.85
30	13.6	1.87
40	14	1.86
100	15.1	1.67

## Sheet: Fig.7.
0% Clay		10% Clay		20% Clay		30% Clay		40% Clay		100% Clay
Vertical Sterss	Void Ratio	Vertical Sterss	Void Ratio	Vertical Sterss	Void Ratio	Vertical Sterss	Void Ratio	Vertical Sterss	Void Ratio	Vertical Sterss	Void Ratio
0	0.651	0	0.423	0	0.301	0	0.269	0	0.276	0	0.402
12.5	0.647	12.5	0.417	12.5	0.299	12.5	0.263	12.5	0.271	12.5	0.398
25	0.639	25	0.414	25	0.295	25	0.26	25	0.268	25	0.398
50	0.634	50	0.395	50	0.289	50	0.249	50	0.254	50	0.396
100	0.597	100	0.373	100	0.274	100	0.241	100	0.246	100	0.373
200	0.575	200	0.359	200	0.272	200	0.235	200	0.234	200	0.348
400	0.559	400	0.346	400	0.265	400	0.204	400	0.203	400	0.337
800	0.484	800	0.308	800	0.233	800	0.28	800	0.189	800	0.323

## Sheet: Fig.8.
Proportion of clay (%)	Compression coefficient(MPa-1)
0	0.359
10	0.211
20	0.152
30	0.0894
40	0.141
100	0.219

## Sheet: Fig.9.
100kPa
0%Clay		10%Clay		20%Clay		30%Clay		40%Clay		100%Clay
Shear displacement	Shearing stress	Shear displacement	Shearing stress	Shear displacement	Shearing stress	Shear displacement	Shearing stress	Shear displacement	Shearing stress	Shear displacement	Shearing stress
0	0	0	0	0	0	0	0	0	0	0	0
0.27	11.3333	0.285	9.66	0.24	22.9	0.285	13.9	0.24	26.6667	0.045	28.3333
0.435	18.3333	0.57	21.6	0.33	30	0.48	23.9	0.33	33.9	0.12	53.3333
0.615	31.6667	0.705	27.9	0.465	48.3333	0.615	32.5217	0.48	46.6667	0.24	73.3333
0.81	43.3333	0.84	37.8	0.645	61.6667	0.795	46.215	0.66	60	0.375	91.6667
1.035	51.6667	1.005	47.85	0.8325	74.1667	0.99	58.1967	0.87	70	0.555	105
1.26	60	1.2	58	1.0575	82.5	1.23	65.0433	1.08	80	0.78	113.333
1.5	66.6667	1.395	68.15	1.305	88.3333	1.485	70.1783	1.305	88.3333	0.99	123.333
1.74	73.3333	1.59	78.3	1.56	93.3333	1.725	77.025	1.545	95	1.2	133.333
1.9875	79.1667	1.815	85.55	1.815	98.3333	1.98	82.16	1.815	98.3333	1.425	141.667
2.2425	84.1667	2.04	92.8	2.0775	102.5	2.25	85.5833	2.085	101.667	1.695	145
2.505	88.3333	2.265	100.05	2.3475	105.833	2.505	90.7183	2.355	105	1.935	151.667
2.76	93.3333	2.52	104.4	2.6175	109.167	2.745	97.565	2.625	108.333	2.19	156.667
3.03	96.6667	2.775	108.75	2.895	111.667	3.015	100.988	2.8995	111.167	2.43	163.333
3.3	100	3.045	111.65	3.18	113.333	3.2925	103.556	3.1725	114.167	2.715	165
3.57	103.333	3.315	114.55	3.465	115	3.5775	105.267	3.45	116.667	2.985	168.333
3.84	106.667	3.585	117.45	3.75	116.667	3.855	107.835	3.735	118.333	3.2475	172.5
4.11	110	3.87	118.9	4.035	118.333	4.14	109.547	4.0275	119.167	3.525	175
4.365	115	4.14	121.8	4.32	120	4.425	111.258	4.32	120	3.81	176.667
4.635	118.333	4.41	124.7	4.605	121.667	4.71	112.97	4.6125	120.833	4.095	178.333
4.9125	120.833	4.68	127.6	4.905	121.667	4.995	114.682	4.905	121.667	4.38	180
5.19	123.333	4.965	129.05	5.19	123.333	5.28	116.393	5.205	121.667	4.68	180
5.475	125	5.235	131.95	5.4825	124.167	5.565	118.105	5.4975	122.5	4.98	180
5.76	126.667	5.505	134.85	5.7825	124.167	5.865	118.105	5.79	123.333	5.28	180
6.045	128.333	5.805	134.85	6.075	125	6.165	118.105	6.075	125	5.565	181.667
6.33	130	6.09	136.3	6.375	125	6.45	119.817	6.3675	125.833	5.865	181.667
6.6225	130.833	6.375	137.75	6.675	125	6.735	121.528	6.66	126.667	6.15	183.333
6.9075	132.5	6.66	139.2	6.975	125	7.02	123.24	6.9375	129.167	6.45	183.333
7.2	133.333	6.96	139.2	7.275	125	7.32	123.24	7.23	130	6.7425	184.167
7.485	135	7.245	140.65	7.575	125	7.605	124.952	7.53	130	7.035	185
7.7625	137.5	7.545	140.65	7.875	125	7.905	124.952	7.83	130	7.32	186.667
8.052	138.667	7.83	142.1	8.175	125	8.195	124.952	8.13	130	7.6125	187.5
8.325	141.667	8.115	143.55	8.475	125	8.4875	124.952	8.43	130	7.905	188.333
8.6025	144.167	8.415	143.55	8.775	125	8.78	124.952	8.73	130	8.1975	189.167
8.88	146.667	8.7	145	9.075	125	9.0725	124.952	9.03	130	8.49	190
9.1575	149.167	9	145							8.7825	190.833
										9.075	190.833
200kPa
0%Clay		10%Clay		20%Clay		30%Clay		40%Clay		100%Clay
Shear displacement	Shearing stress	Shear displacement	Shearing stress	Shear displacement	Shearing stress	Shear displacement	Shearing stress	Shear displacement	Shearing stress	Shear displacement	Shearing stress
0	0	0	0	0	0	0	0	0	0	0	0
0.255	5	0.285	12.6	0.24	16.5	0.285	8.5	0.225	7.9	0.14	12.2232
0.435	18.3333	0.54	15.2	0.42	20	0.555	15.2	0.435	25.2	0.22	36.6696
0.66	26.6667	0.72	20	0.63	30	0.705	26.325	0.525	39.5	0.31	59.0788
0.9	33.3333	0.93	30	0.84	40	0.93	36.45	0.705	52.14	0.42	77.4136
1.17	36.6667	1.155	38.3333	1.08	46.6667	1.155	46.575	0.93	60.04	0.55	92.8963
1.41	43.3333	1.38	46.6667	1.335	51.6667	1.41	52.65	1.1925	63.99	0.66	110.009
1.68	46.6667	1.605	55	1.59	56.6667	1.68	56.7	1.4475	68.73	0.81	120.195
1.9425	50.8333	1.86	60	1.83	63.3333	1.95	60.75	1.71	72.68	0.97	128.344
2.22	53.3333	2.115	65	2.1075	65.8333	2.22	64.8	1.98	75.84	1.14	134.455
2.49	56.6667	2.385	68.3333	2.37	70	2.505	66.825	2.2575	78.21	1.31	140.567
2.775	58.3333	2.655	71.6667	2.655	71.6667	2.7825	69.8625	2.535	80.58	1.49	144.641
3.0525	60.8333	2.925	75	2.9325	74.1667	3.075	70.875	2.808	83.424	1.66	150.753
3.33	63.3333	3.21	76.6667	3.225	75	3.36	72.9	3.09	85.32	1.84	154.827
3.615	65	3.495	78.3333	3.51	76.6667	3.645	74.925	3.3675	87.69	2.02	158.902
3.9	66.6667	3.78	80	3.8025	77.5	3.93	76.95	3.66	88.48	2.2	162.976
4.1775	69.1667	4.065	81.6667	4.095	78.3333	4.23	76.95	3.945	90.06	2.39	165.013
4.47	70	4.35	83.3333	4.392	78.6667	4.515	78.975	4.2375	90.85	2.59	165.013
4.755	71.6667	4.635	85	4.6875	79.1667	4.815	78.975	4.53	91.64	2.8	162.976
5.04	73.3333	4.935	85	4.98	80	5.1075	79.9875	4.8255	92.114	3.01	160.939
5.3325	74.1667	5.235	85	5.28	80	5.4	81	5.121	92.588	3.22	158.902
5.6175	75.8333	5.52	86.6667	5.58	80	5.7	81	5.4165	93.062	3.425	157.883
5.91	76.6667	5.82	86.6667	5.88	80	6	81	5.7165	93.062	3.63	156.864
6.195	78.3333	6.12	86.6667	6.18	80	6.3	81	6.0165	93.062	3.83	156.864
6.4875	79.1667	6.42	86.6667	6.48	80	6.6	81	6.3165	93.062	4.03	156.864
6.78	80	6.72	86.6667	6.78	80	6.8925	82.0125	6.6165	93.062	4.23	156.864
7.065	81.6667	7.02	86.6667	7.08	80	7.1925	82.0125	6.9165	93.062	4.43	156.864
7.3575	82.5	7.32	86.6667	7.38	80	7.4925	82.0125	7.2165	93.062	4.645	153.809
7.65	83.3333	7.62	86.6667	7.68	80	7.785	83.025	7.5165	93.062	4.85	152.79
7.9425	84.1667	7.92	86.6667	7.98	80	8.085	83.025	7.8165	93.062	5.05	152.79
8.235	85	8.22	86.6667	8.28	80	8.3775	84.0375	8.1165	93.062	5.26	150.753
8.5275	85.8333	8.52	86.6667	8.58	80	8.6775	84.0375	8.4165	93.062
8.82	86.6667	8.82	86.6667	8.88	80	8.9775	84.0375	8.7165	93.062
9.12	86.6667	9.12	86.6667	9.18	80	8.9775	84.0375	9.0165	93.062
300kPa
0%Clay		10%Clay		20%Clay		30%Clay		40%Clay		100%Clay
Shear displacement	Shearing stress	Shear displacement	Shearing stress	Shear displacement	Shearing stress	Shear displacement	Shearing stress	Shear displacement	Shearing stress	Shear displacement	Shearing stress
0	0	0	0	0	0	0	0	0	0	0	0
0.24	15	0.285	23	0.285	17	0.27	25	0.075	28.325	0.285	20.5
0.465	30	0.465	38	0.48	29	0.375	38	0.15	56.65	0.54	36
0.585	40	0.555	46	0.63	40	0.465	49.5707	0.27	79.31	0.675	47
0.735	51.6667	0.69	60.52	0.795	53	0.63	64.9547	0.42	98.1933	0.795	59
0.93	63.3333	0.84	78.32	0.93	63.3333	0.81	78.6293	0.645	107.635	0.93	73
1.11	76.6667	1.02	92.56	1.11	76.6667	1.02	88.8853	0.9	113.3	1.05	86
1.32	86.6667	1.2	106.8	1.305	88.3333	1.26	95.7227	1.14	120.853	1.2	100
1.545	95	1.395	119.26	1.515	98.3333	1.5	102.56	1.395	126.518	1.35	116.667
1.77	103.333	1.605	129.94	1.725	108.333	1.755	107.688	1.695	126.518	1.53	130
2.01	110	1.83	138.84	1.965	115	2.01	112.816	1.95	132.183	1.665	141
2.265	115	2.07	145.96	2.16	126.667	2.28	116.235	2.2125	136.904	1.935	151.667
2.49	123.333	2.325	151.3	2.4	133.333	2.55	119.653	2.4765	141.436	2.175	158.333
2.73	130	2.565	158.42	2.625	141.667	2.805	124.781	2.745	145.402	2.415	165
3	133.333	2.82	163.76	2.865	148.333	3.09	126.491	3.015	149.178	2.655	171.667
3.2475	139.167	3.09	167.32	3.105	155	3.36	129.909	3.2925	152.011	2.925	175
3.495	145	3.375	169.1	3.36	160	3.63	133.328	3.57	154.843	3.18	180
3.7575	149.167	3.645	172.66	3.6075	165.833	3.915	135.037	3.84	158.62	3.45	183.333
4.0125	154.167	3.9	178	3.87	170	4.185	138.456	4.125	160.508	3.72	186.667
4.275	158.333	4.17	181.56	4.1325	174.167	4.455	141.875	4.41	162.397	3.99	190
4.545	161.667	4.455	183.34	4.41	176.667	4.74	143.584	4.7025	163.341	4.275	191.667
4.7925	167.5	4.74	185.12	4.68	180	5.0175	146.148	4.995	164.285	4.53	196.667
5.055	171.667	5.025	186.9	4.95	183.333	5.295	148.712	5.2875	165.229	4.83	196.667
5.31	176.667	5.31	188.68	5.22	186.667	5.58	150.421	5.58	166.173	5.115	198.333
5.565	181.667	5.595	190.46	5.505	188.333	5.85	153.84	5.88	166.173	5.4	200
5.835	185	5.88	192.24	5.775	191.667	6.1425	154.695	6.18	166.173	5.685	201.667
6.105	188.333	6.15	195.8	6.06	193.333	6.435	155.549	6.4725	167.118	5.97	203.333
6.36	193.333	6.435	197.58	6.33	196.667	6.72	157.259	6.765	168.062	6.2625	204.167
6.645	195	6.69	202.92	6.615	198.333	7.0125	158.113	7.065	168.062	6.555	205
6.9225	197.5	6.96	206.48	6.9	200	7.305	158.968	7.3635	168.25	6.8325	207.5
7.2	200	7.26	206.48	7.185	201.667	7.59	160.677	7.6575	169.006	7.11	210
7.4775	202.5	7.545	208.26	7.4775	202.5	7.875	162.387	7.9515	169.761	7.395	211.667
7.755	205	7.845	208.26	7.7775	202.5	8.175	162.387	8.25	169.95	7.695	211.667
8.025	208.333	8.145	208.26	8.0775	202.5	8.46	164.096	8.55	169.95	7.965	215
8.295	211.667	8.445	208.26	8.37	203.333	8.7525	164.951	8.85	169.95	8.25	216.667
8.58	213.333	8.745	208.26	8.6625	204.167	9.045	165.805	9.15	169.95	8.7825	216.667
8.835	218.333	9.03	210.04	8.955	205					9.215	216.667
9.105	221.667			9.225	208.333
400kPa
0%Clay		10%Clay		20%Clay		30%Clay		40%Clay		100%Clay
Shear displacement	Shearing stress	Shear displacement	Shearing stress	Shear displacement	Shearing stress	Shear displacement	Shearing stress	Shear displacement	Shearing stress	Shear displacement	Shearing stress
0	0	0	0	0	0	0	0	0	0	0	0
0.255	23.5	0.19	23	0.24	22.6	0.285	22.3	0.24	21.6	0.285	25.6
0.405	36	0.37	48	0.375	34	0.465	37.6	0.42	35.9	0.51	43.5
0.495	45	0.43	56	0.48	46.6667	0.555	50.9	0.555	45.6	0.645	54
0.6375	62.5	0.5	67	0.63	63.3333	0.66	64.69	0.675	58.3333	0.705	59
0.81	76.6667	0.57	83	0.795	78.3333	0.795	83.1117	0.825	75	0.825	75
0.9825	90.8333	0.66	99.63	0.975	91.6667	0.96	99.0267	0.99	90	0.96	93.3333
1.1625	104.167	0.77	116.235	1.14	106.667	1.14	113.173	1.17	103.333	1.125	108.333
1.35	116.667	0.88	132.84	1.35	116.667	1.35	123.783	1.365	115	1.29	123.333
1.575	125	0.98	151.29	1.5225	130.833	1.575	132.625	1.56	126.667	1.47	136.667
1.77	136.667	1.11	164.205	1.74	140	1.8	141.467	1.77	136.667	1.665	148.333
1.98	146.667	1.25	175.275	1.95	150	2.055	146.772	1.995	145	1.89	156.667
2.1975	155.833	1.4	184.5	2.16	160	2.31	152.077	2.22	153.333	2.1	166.667
2.415	165	1.55	193.725	2.355	171.667	2.565	157.382	2.475	158.333	2.34	173.333
2.6475	172.5	1.7	202.95	2.49	176	2.835	160.918	2.715	165	2.565	181.667
2.88	180	1.86	210.33	2.79	190	3.09	166.223	2.97	170	2.805	188.333
3.12	186.667	2.02	217.71	3.045	195	3.36	169.76	3.225	175	3.06	193.333
3.33	196.667	2.2	221.4	3.3	200	3.645	171.528	3.4875	179.167	3.315	198.333
3.6	200	2.37	226.935	3.54	206.667	3.915	175.065	3.7575	182.5	3.555	205
3.84	206.667	2.55	230.625	3.795	211.667	4.185	178.602	4.02	186.667	3.81	210
4.08	213.333	2.72	236.16	4.065	215	4.4625	181.254	4.305	188.333	4.095	211.667
4.32	220	2.9	239.85	4.3275	219.167	4.74	183.907	4.59	190	4.335	218.333
4.575	225	3.07	245.385	4.605	221.667	5.025	185.675	4.875	191.667	4.59	223.333
4.815	231.667	3.25	249.075	4.875	225	5.31	187.443	5.16	193.333	4.875	225
5.07	236.667	3.43	252.765	5.145	228.333	5.58	190.98	5.445	195	5.13	230
5.325	241.667	3.61	256.455	5.415	231.667	5.865	192.748	5.7375	195.833	5.4	233.333
5.565	248.333	3.79	260.145	5.685	235	6.15	194.517	6.03	196.667	5.685	235
5.85	250	3.96	265.68	5.97	236.667	6.435	196.285	6.315	198.333	5.955	238.333
6.09	256.667	4.15	267.525	6.255	238.333	6.72	198.053	6.6075	199.167	6.21	243.333
6.36	260	4.33	271.215	6.54	240	7.005	199.822	6.9	200	6.48	246.667
6.63	263.333	4.52	273.06	6.825	241.667	7.29	201.59	7.185	201.667	6.75	250
6.855	271.667	4.71	274.905	7.1175	242.5	7.575	203.358	7.4775	202.5	7.035	251.667
7.125	275	4.9	276.75	7.4175	242.5	7.86	205.127	7.7625	204.167	7.29	256.667
7.395	278.333	5.09	278.595	7.71	243.333	8.13	208.663	8.055	205	7.575	258.333
7.665	281.667	5.29	278.595	8.01	243.333	8.43	208.663	8.34	206.667	7.86	260
7.935	285	5.48	280.44	8.31	243.333	8.73	208.663	8.6325	207.5	8.13	263.333
8.22	286.667	5.68	280.44	8.61	243.333	9.03	208.663	8.925	208.333	8.415	265
8.475	291.667	5.88	280.44	8.91	243.333			9.2175	209.167	8.7	266.667
8.745	295	6.08	280.44							8.985	268.333
9.015	298.333	6.25	285.975
		6.42	291.51
		6.59	297.045
		6.77	300.735
		6.95	304.425
		7.12	309.96
		7.31	311.805
		7.49	315.495
		7.68	317.34
		7.87	319.185
		8.06	321.03
		8.25	322.875
		8.43	326.565
		8.62	328.41
		8.81	330.255
		9	332.1
		9.19	333.945

## Sheet: Fig.10.
	Cohesion（kPa）	Internal friction angle（°）
0%Clay	8.8	35.62
10%Clay	19.6	32.8
20%Clay	29	28.97
30%Clay	40	22.58
40%Clay	54	21.05
100%Clay	129.4	17.81

## Sheet: Fig.15.
Granite Residual Soil + 0% clay			Granite Residual Soil + 30% clay
Wave Number-1	Transmittance%		Wave Number-1	Transmittance%
399.675	0		399.675	0
400.157	30.6897		400.157	30.6897
400.639	30.3348		400.639	30.3348
401.121	30.1205		401.121	30.1205
401.603	30.077		401.603	30.077
402.085	30.1902		402.085	30.1902
402.567	30.4013		402.567	30.4013
403.05	30.6385		403.05	30.6385
403.532	30.8517		403.532	30.8517
404.014	31.0427		404.014	31.0427
404.496	31.2595		404.496	31.2595
404.978	31.5644		404.978	31.5644
405.46	31.9771		405.46	31.9771
405.942	32.4431		405.942	32.4431
406.424	32.837		406.424	32.837
406.906	33.0177		406.906	33.0177
407.389	32.8865		407.389	32.8865
407.871	32.415		407.871	32.415
408.353	31.6576		408.353	31.6576
408.835	30.7312		408.835	30.7312
409.317	29.7855		409.317	29.7855
409.799	28.9409		409.799	28.9409
410.281	28.2673		410.281	28.2673
410.764	27.7736		410.764	27.7736
411.246	27.4367		411.246	27.4367
411.728	27.2336		411.728	27.2336
412.21	27.1576		412.21	27.1576
412.692	27.2038		412.692	27.2038
413.174	27.3404		413.174	27.3404
413.656	27.4955		413.656	27.4955
414.138	27.5734		414.138	27.5734
414.62	27.4854		414.62	27.4854
415.103	27.1958		415.103	27.1958
415.585	26.7336		415.585	26.7336
416.067	26.1892		416.067	26.1892
416.549	25.6783		416.549	25.6783
417.031	25.3223		417.031	25.3223
417.513	25.1973		417.513	25.1973
417.995	25.2919		417.995	25.2919
418.477	25.4787		418.477	25.4787
418.959	25.5848		418.959	25.5848
419.442	25.5303		419.442	25.5303
419.924	25.3947		419.924	25.3947
420.406	25.336		420.406	25.336
420.888	25.4678		420.888	25.4678
421.37	25.814		421.37	25.814
421.852	26.3184		421.852	26.3184
422.334	26.8833		422.334	26.8833
422.816	27.4005		422.816	27.4005
423.298	27.7886		423.298	27.7886
423.781	27.9992		423.781	27.9992
424.263	28.0257		424.263	28.0257
424.745	27.8915		424.745	27.8915
425.227	27.6325		425.227	27.6325
425.709	27.2844		425.709	27.2844
426.191	26.8822		426.191	26.8822
426.673	26.4715		426.673	26.4715
427.155	26.1082		427.155	26.1082
427.637	25.8521		427.637	25.8521
428.12	25.7528		428.12	25.7528
428.602	25.8258		428.602	25.8258
429.084	26.0463		429.084	26.0463
429.566	26.3535		429.566	26.3535
430.048	26.6762		430.048	26.6762
430.53	26.9505		430.53	26.9505
431.012	27.1426		431.012	27.1426
431.495	27.2524		431.495	27.2524
431.977	27.3021		431.977	27.3021
432.459	27.3189		432.459	27.3189
432.941	27.3223		432.941	27.3223
433.423	27.3255		433.423	27.3255
433.905	27.342		433.905	27.342
434.387	27.3938		434.387	27.3938
434.869	27.5105		434.869	27.5105
435.351	27.7131		435.351	27.7131
435.834	27.9952		435.834	27.9952
436.316	28.3113		436.316	28.3113
436.798	28.5927		436.798	28.5927
437.28	28.7722		437.28	28.7722
437.762	28.8194		437.762	28.8194
438.244	28.7517		438.244	28.7517
438.726	28.6268		438.726	28.6268
439.208	28.5147		439.208	28.5147
439.69	28.4664		439.69	28.4664
440.173	28.4941		440.173	28.4941
440.655	28.5631		440.655	28.5631
441.137	28.6066		441.137	28.6066
441.619	28.5549		441.619	28.5549
442.101	28.375		442.101	28.375
442.583	28.0867		442.583	28.0867
443.065	27.7561		443.065	27.7561
443.547	27.4554		443.547	27.4554
444.029	27.2313		444.029	27.2313
444.512	27.0835		444.512	27.0835
444.994	26.9783		444.994	26.9783
445.476	26.8752		445.476	26.8752
445.958	26.7566		445.958	26.7566
446.44	26.6384		446.44	26.6384
446.922	26.5623		446.922	26.5623
447.404	26.5683		447.404	26.5683
447.886	26.6726		447.886	26.6726
448.369	26.8558		448.369	26.8558
448.851	27.0761		448.851	27.0761
449.333	27.2885		449.333	27.2885
449.815	27.4662		449.815	27.4662
450.297	27.6072		450.297	27.6072
450.779	27.7248		450.779	27.7248
451.261	27.8312		451.261	27.8312
451.743	27.9225		451.743	27.9225
452.226	27.9746		452.226	27.9746
452.708	27.9568		452.708	27.9568
453.19	27.8535		453.19	27.8535
453.672	27.6796		453.672	27.6796
454.154	27.4751		454.154	27.4751
454.636	27.2898		454.636	27.2898
455.118	27.1594		455.118	27.1594
455.6	27.0893		455.6	27.0893
456.082	27.0516		456.082	27.0516
456.565	26.9952		456.565	26.9952
457.047	26.8713		457.047	26.8713
457.529	26.6589		457.529	26.6589
458.011	26.3838		458.011	26.3838
458.493	26.1038		458.493	26.1038
458.975	25.8754		458.975	25.8754
459.457	25.7203		459.457	25.7203
459.939	25.6237		459.939	25.6237
460.421	25.551		460.421	25.551
460.904	25.4716		460.904	25.4716
461.386	25.3692		461.386	25.3692
461.868	25.2446		461.868	25.2446
462.35	25.107		462.35	25.107
462.832	24.962		462.832	24.962
463.314	24.8037		463.314	24.8037
463.796	24.6194		463.796	24.6194
464.278	24.4013		464.278	24.4013
464.761	24.1615		464.761	24.1615
465.243	23.9359		465.243	21.5424
465.725	23.7802		465.725	21.4022
466.207	23.7453		466.207	21.3708
466.689	23.8543		466.689	21.4689
467.171	24.0856		467.171	21.677
467.653	24.3794		467.653	21.9414
468.135	24.6594		468.135	22.1934
468.618	24.8665		468.618	22.3799
469.1	24.9839		469.1	22.4855
469.582	25.0345		469.582	22.531
470.064	25.0656		470.064	22.559
470.546	25.1223		470.546	22.6101
471.028	25.2333		471.028	22.71
471.51	25.3999		471.51	22.8599
471.992	25.6035		471.992	23.0432
472.474	25.8217		472.474	23.2395
472.957	26.0453		472.957	23.4408
473.439	26.2824		473.439	23.6541
473.921	26.5482		473.921	23.8934
474.403	26.849		474.403	24.1641
474.885	27.1753		474.885	24.4578
475.367	27.5052		475.367	24.7546
475.849	27.8175		475.849	25.0358
476.331	28.1007		476.331	26.1007
476.813	28.3593		476.813	27.3593
477.296	28.6093		477.296	27.6093
477.778	28.8675		477.778	27.8675
478.26	29.1377		478.26	28.1377
478.742	29.4059		478.742	28.4059
479.224	29.6453		479.224	28.6453
479.706	29.8316		479.706	28.8316
480.188	29.956		480.188	28.956
480.67	30.0321		480.67	28.0321
481.152	30.0901		481.152	28.0901
481.635	30.1655		481.635	28.1655
482.117	30.2818		482.117	28.2818
482.599	30.4406		482.599	28.4406
483.081	30.6241		483.081	28.6241
483.563	30.809		483.563	28.809
484.045	30.9835		484.045	28.9835
484.527	31.1559		484.527	29.1559
485.01	31.3502		485.01	29.3502
485.492	31.5899		485.492	29.5899
485.974	31.883		485.974	29.883
486.456	32.2135		486.456	30.2135
486.938	32.5479		486.938	30.5479
487.42	32.8485		487.42	30.8485
487.902	33.0912		487.902	31.0912
488.384	33.2695		488.384	31.2695
488.866	33.3948		488.866	31.3948
489.349	33.4849		489.349	31.4849
489.831	33.5546		489.831	32.2124
490.313	33.6069		490.313	32.2627
490.795	33.6351		490.795	32.2897
491.277	33.6304		491.277	32.2852
491.759	33.5931		491.759	32.2493
492.241	33.5373		492.241	32.1959
492.723	33.4882		492.723	32.1487
493.205	33.468		493.205	32.1292
493.688	33.4867		493.688	32.1472
494.17	33.5376		494.17	32.1961
494.652	33.6044		494.652	32.2602
495.134	33.6716		495.134	32.3247
495.616	33.7346		495.616	32.3852
496.098	33.8013		496.098	32.4492
496.58	33.8856		496.58	32.5302
497.062	33.9954		497.062	32.6356
497.545	34.1237		497.545	32.7588
498.027	34.2461		498.027	32.8762
498.509	34.3314		498.509	32.9582
498.991	34.3537		498.991	32.9796
499.473	34.3027		499.473	32.9306
499.955	34.1878		499.955	32.8203
500.437	34.0355		500.437	32.674
500.919	33.8788		500.919	32.5237
501.401	33.7435		501.401	32.3937
501.884	33.641		501.884	32.2954
502.366	33.5668		502.366	32.2241
502.848	33.5093		502.848	32.1689
503.33	33.4593		503.33	32.1209
503.812	33.4157		503.812	32.0791
504.294	33.3819		504.294	32.0466
504.776	33.3582		504.776	32.0239
505.258	33.3367		505.258	32.0033
505.74	33.3007		505.74	31.9687
506.223	33.2313		506.223	31.902
506.705	33.1187		506.705	31.7939
507.187	32.9695		507.187	31.6508
507.669	32.8075		507.669	31.4952
508.151	32.6609		508.151	31.3545
508.633	32.5511		508.633	31.249
509.115	32.48		509.115	31.1808
509.597	32.4318		509.597	31.1345
510.079	32.3803		510.079	31.0851
510.562	32.3043		510.562	31.0121
511.044	32.1972		511.044	30.9093
511.526	32.0702		511.526	30.7874
512.008	31.946		512.008	30.6681
512.49	31.8479		512.49	30.574
512.972	31.7903		512.972	30.5187
513.454	31.7732		513.454	30.5023
513.937	31.7861		513.937	30.5147
514.419	31.815		514.419	30.5424
514.901	31.8495		514.901	30.5755
515.383	31.8836		515.383	30.6082
515.865	31.9133		515.865	30.6368
516.347	31.9325		516.347	30.6552
516.829	31.9294		516.829	30.6522
517.311	31.89		517.311	30.6144
517.793	31.806		517.793	30.5337
518.275	31.6814		518.275	30.4141
518.758	31.5344		518.758	30.273
519.24	31.3912		519.24	30.1356
519.722	31.2751		519.722	30.0241
520.204	31.1945		520.204	29.9467
520.686	31.141		520.686	29.8954
521.168	31.0945		521.168	29.8507
521.65	31.0353		521.65	29.7939
522.132	30.9522		522.132	29.7141
522.615	30.8484		522.615	29.6145
523.097	30.7373		523.097	29.5078
523.579	30.6351		523.579	29.4097
524.061	30.551		524.061	29.329
524.543	30.4821		524.543	29.2628
525.025	30.414		525.025	29.1975
525.507	30.3307		525.507	29.1175
525.989	30.2232		525.989	29.0143
526.471	30.0972		526.471	28.8934
526.954	29.9699		526.954	28.7711
527.436	29.8611		527.436	28.6667
527.918	29.7833		527.918	28.592
528.4	29.7372		528.4	28.5477
528.882	29.7154		528.882	28.5268
529.364	29.71		529.364	28.5216
529.846	29.7188		529.846	28.53
530.328	29.7467		530.328	28.5569
530.811	29.8026		530.811	28.6105
531.293	29.8918		531.293	28.6962
531.775	30.0104		531.775	28.81
532.257	30.1451		532.257	28.9393
532.739	30.2773		532.739	29.0663
533.221	30.3922		533.221	29.1765
533.703	30.4849		533.703	29.2655
534.185	30.5621		534.185	29.3396
534.668	30.6367		534.668	29.4113
535.15	30.7198		535.15	30.7198
535.632	30.8139		535.632	30.8139
536.114	30.9113		536.114	30.9113
536.596	30.9992		536.596	30.9992
537.078	31.0674		537.078	31.0674
537.56	31.1157		537.56	31.1157
538.042	31.1551		538.042	31.1551
538.524	31.2039		538.524	31.2039
539.006	31.2771		539.006	31.2771
539.489	31.3814		539.489	31.3814
539.971	31.512		539.971	31.512
540.453	31.6577		540.453	31.6577
540.935	31.8076		540.935	31.8076
541.417	31.9585		541.417	31.9585
541.899	32.1156		541.899	32.1156
542.381	32.289		542.381	32.289
542.864	32.4855		542.864	32.4855
543.346	32.7032		543.346	32.7032
543.828	32.9303		543.828	32.9303
544.31	33.1503		544.31	33.1503
544.792	33.3489		544.792	33.3489
545.274	33.52		545.274	33.52
545.756	33.6679		545.756	33.6679
546.238	33.8031		546.238	32.4509
546.72	33.9359		546.72	32.5785
547.202	34.0697		547.202	32.7069
547.685	34.2002		547.685	32.8322
548.167	34.3194		548.167	32.9466
548.649	34.4222		548.649	33.0453
549.131	34.5113		549.131	33.1309
549.613	34.5974		549.613	33.2135
550.095	34.6935		550.095	33.3058
550.577	34.8093		550.577	33.4169
551.059	34.9443		551.059	33.5465
551.542	35.0884		551.542	33.6848
552.024	35.2269		552.024	33.8178
552.506	35.3492		552.506	33.9352
552.988	35.4528		552.988	34.0347
553.47	35.5455		553.47	34.1237
553.952	35.6397		553.952	34.2141
554.434	35.7476		554.434	34.3177
554.916	35.8738		554.916	34.4389
555.399	36.0145		555.399	34.574
555.881	36.1593		555.881	34.7129
556.363	36.2968		556.363	34.8449
556.845	36.4195		556.845	34.9628
557.327	36.5245		557.327	35.0636
557.809	36.6123		557.809	35.1478
558.291	36.6842		558.291	35.2168
558.773	36.7409		558.773	35.2713
559.255	36.7838		559.255	35.3124
559.737	36.818		559.737	35.3453
560.22	36.8548		560.22	35.3806
560.702	36.9093		560.702	35.4329
561.184	36.997		561.184	35.5171
561.666	37.1255		561.666	35.6405
562.148	37.2895		562.148	35.7979
562.63	37.4697		562.63	35.9709
563.112	37.6404		563.112	36.1348
563.595	37.7789		563.595	36.2677
564.077	37.8737		564.077	36.3587
564.559	37.9297		564.559	36.4125
565.041	37.9653		565.041	36.4467
565.523	38.0045		565.523	36.4843
566.005	38.0656		566.005	36.543
566.487	38.1563		566.487	36.63
566.969	38.2715		566.969	36.7406
567.451	38.3998		567.451	36.8638
567.933	38.5294		567.933	36.9882
568.416	38.6549		568.416	37.1087
568.898	38.7777		568.898	37.2266
569.38	38.9029		569.38	37.3468
569.862	39.0336		569.862	37.4723
570.344	39.1676		570.344	37.6009
570.826	39.2976		570.826	37.7257
571.308	39.4154		571.308	37.8388
571.79	39.5162		571.79	37.9356
572.273	39.6006		572.273	38.0166
572.755	39.6733		572.755	38.0864
573.237	39.7395		573.237	38.1499
573.719	39.8002		573.719	38.2082
574.201	39.8514		574.201	38.2574
574.683	39.8858		574.683	38.2904
575.165	39.8986		575.165	38.3027
575.647	39.8924		575.647	38.2967
576.13	39.8798		576.13	38.2846
576.612	39.8785		576.612	38.2833
577.094	39.9046		577.094	38.3084
577.576	39.9658		577.576	38.3672
578.058	40.0583		578.058	38.456
578.54	40.1699		578.54	38.5631
579.022	40.2857		579.022	38.6743
579.504	40.3953		579.504	38.7795
579.986	40.4949		579.986	38.8751
580.469	40.5871		580.469	38.9636
580.951	40.6773		580.951	39.0502
581.433	40.7694		581.433	39.1386
581.915	40.8633		581.915	39.2287
582.397	40.9554		582.397	39.3172
582.879	41.0426		582.879	39.4009
583.361	41.1245		583.361	39.4795
583.843	41.2048		583.843	39.5566
584.326	41.2892		584.326	39.6376
584.808	41.381		584.808	39.7258
585.29	41.4791		585.29	39.8199
585.772	41.5768		585.772	39.9137
586.254	41.6666		586.254	40
586.736	41.7435		586.736	40.0737
587.218	41.8088		587.218	40.1365
587.7	41.8701		587.7	40.1953
588.182	41.9379		588.182	40.2604
588.665	42.0204		588.665	40.3396
589.147	42.1195		589.147	40.4347
589.629	42.2298		589.629	40.5406
590.111	42.3428		590.111	40.6491
590.593	42.4502		590.593	40.7522
591.075	42.5489		591.075	40.8469
591.557	42.6419		591.557	40.9362
592.039	42.7358		592.039	41.0264
592.521	42.8359		592.521	41.1224
593.004	42.9418		593.004	41.2242
593.486	43.048		593.486	41.3261
593.968	43.1465		593.968	41.4207
594.45	43.2325		594.45	41.5032
594.932	43.3069		594.932	41.5746
595.414	43.3772		595.414	41.6421
595.896	43.4532		595.896	41.7151
596.378	43.5432		596.378	41.8015
596.861	43.6483		596.861	41.9024
597.343	43.7629		597.343	42.0124
597.825	43.8765		597.825	42.1215
598.307	43.9802		598.307	42.221
598.789	44.0699		598.789	42.3071
599.271	44.1487		599.271	42.3827
599.753	44.2243		599.753	42.4553
600.235	44.3058		600.235	42.5336
600.717	44.3983		600.717	42.6224
601.2	44.501		601.2	42.7209
601.682	44.6077		601.682	42.8234
602.164	44.7115		602.164	42.923
602.646	44.8069		602.646	43.0147
603.128	44.8923		603.128	43.0966
603.61	44.9691		603.61	43.1703
604.092	45.0404		604.092	43.2388
604.574	45.1089		604.574	43.3045
605.057	45.1763		605.057	43.3692
605.539	45.2438		605.539	43.434
606.021	45.3134		606.021	43.5008
606.503	45.388		606.503	43.5725
606.985	45.4708		606.985	43.652
607.467	45.5634		607.467	43.7409
607.949	45.6645		607.949	43.8379
608.431	45.7694		608.431	43.9386
608.913	45.8728		608.913	44.0379
609.396	45.9712		609.396	44.1324
609.878	46.0654		609.878	44.2228
610.36	46.1602		610.36	44.3138
610.842	46.2628		610.842	44.4123
611.324	46.3783		611.324	44.5231
611.806	46.5067		611.806	44.6464
612.288	46.6422		612.288	44.7765
612.77	46.7755		612.77	44.9044
613.253	46.8987		613.253	45.0227
613.735	47.0086		613.735	45.1283
614.217	47.1088		614.217	45.2245
614.699	47.2076		614.699	45.3193
615.181	47.3148		615.181	45.4222
615.663	47.4365		615.663	45.539
616.145	47.573		616.145	45.6701
616.627	47.7188		616.627	45.81
617.109	47.8659		617.109	45.9513
617.592	48.0076		617.592	46.0873
618.074	48.141		618.074	46.2154
618.556	48.2676		618.556	46.3369
619.038	48.3904		619.038	46.4548
619.52	48.512		619.52	46.5715
620.002	48.6328		620.002	46.6874
620.484	48.7514		620.484	46.8013
620.966	48.8667		620.966	46.912
621.448	48.979		621.448	47.0198
621.931	49.0901		621.931	47.1265
622.413	49.2019		622.413	47.2338
622.895	49.3139		622.895	47.3413
623.377	49.422		623.377	47.4451
623.859	49.5199		623.859	47.5391
624.341	49.6012		624.341	47.6172
624.823	49.6641		624.823	47.6776
625.305	49.7131		625.305	47.7246
625.788	49.7589		625.788	47.7685
626.27	49.8136		626.27	47.8211
626.752	49.8854		626.752	47.8899
627.234	49.9742		627.234	47.9752
627.716	50.0714		627.716	48.0686
628.198	50.1638		628.198	48.1572
628.68	50.2378		628.68	48.2283
629.162	50.2867		629.162	48.2867
629.644	50.3118		629.644	48.3118
630.127	50.3218		630.127	48.3218
630.609	50.3272		630.609	48.3272
631.091	50.3363		631.091	48.3363
631.573	50.3513		631.573	48.3513
632.055	50.3679		632.055	48.3679
632.537	50.3787		632.537	48.3787
633.019	50.377		633.019	48.377
633.501	50.3598		633.501	48.3598
633.984	50.3285		633.984	48.3285
634.466	50.2869		634.466	48.2869
634.948	50.2389		634.948	48.2389
635.43	50.1867		635.43	48.1867
635.912	50.1306		635.912	48.1306
636.394	50.0713		636.394	48.0713
636.876	50.0108		636.876	48.0108
637.358	49.9534		637.358	47.9534
637.841	49.9038		637.841	47.9038
638.323	49.8644		638.323	47.8644
638.805	49.833		638.805	47.833
639.287	49.8028		639.287	47.8028
639.769	49.7649		639.769	47.7649
640.251	49.7118		640.251	47.7118
640.733	49.6409		640.733	47.6409
641.215	49.5554		641.215	47.5554
641.697	49.4625		641.697	47.4625
642.179	49.3702		642.179	47.3702
642.662	49.2832		642.662	47.2832
643.144	49.2012		643.144	47.2012
643.626	49.1204		643.626	47.1204
644.108	49.0365		644.108	47.0365
644.59	48.9477		644.59	46.9477
645.072	48.8564		645.072	46.8564
645.554	48.7684		645.554	46.7684
646.036	48.691		646.036	46.691
646.519	48.6293		646.519	46.6293
647.001	48.5854		647.001	46.5854
647.483	48.5584		647.483	46.5584
647.965	48.5464		647.965	46.5464
648.447	48.5475		648.447	46.5475
648.929	48.5616		648.929	46.5616
649.411	48.5895		649.411	46.5895
649.893	48.6318		649.893	46.6318
650.375	48.6879		650.375	46.6879
650.858	48.7562		650.858	46.7562
651.34	48.8348		651.34	46.8348
651.822	48.9224		651.822	46.9224
652.304	49.0191		652.304	47.0191
652.786	49.1254		652.786	47.1254
653.268	49.241		653.268	47.241
653.75	49.3635		653.75	47.3635
654.232	49.4882		654.232	47.4882
654.715	49.6099		654.715	47.6099
655.197	49.7249		655.197	47.7249
655.679	49.8328		655.679	47.8328
656.161	49.9367		656.161	47.9367
656.643	50.0425		656.643	48.0425
657.125	50.1551		657.125	48.1551
657.607	50.2764		657.607	48.2764
658.089	50.4042		658.089	48.4042
658.572	50.5327		658.572	48.5327
659.054	50.6555		659.054	48.6555
659.536	50.7683		659.536	48.7683
660.018	50.8699		660.018	48.8699
660.5	50.9624		660.5	48.9624
660.982	51.0488		660.982	49.0488
661.464	51.1305		661.464	49.1305
661.946	51.2062		661.946	49.2062
662.428	51.2726		662.428	49.2726
662.91	51.3269		662.91	49.3269
663.393	51.3683		663.393	49.3683
663.875	51.3997		663.875	49.3997
664.357	51.4255		664.357	49.4255
664.839	51.45		664.839	49.45
665.321	51.4743		665.321	49.4743
665.803	51.4962		665.803	49.4962
666.285	51.5096		666.285	49.5096
666.768	51.5073		666.768	49.5073
667.25	51.4855		667.25	49.4855
667.732	51.4514		667.732	49.4514
668.214	51.4246		668.214	49.4246
668.696	51.4265		668.696	49.4265
669.178	51.4632		669.178	49.4632
669.66	51.5224		669.66	49.5224
670.142	51.5863		670.142	49.5863
670.624	51.642		670.624	49.642
671.107	51.6842		671.107	49.6842
671.589	51.7127		671.589	49.7127
672.071	51.7308		672.071	49.7308
672.553	51.7421		672.553	49.7421
673.035	51.7492		673.035	49.7492
673.517	51.7515		673.517	49.7515
673.999	51.7463		673.999	49.7463
674.481	51.7306		674.481	49.7306
674.963	51.7033		674.963	49.7033
675.446	51.6673		675.446	49.6673
675.928	51.6281		675.928	49.6281
676.41	51.5916		676.41	49.5916
676.892	51.5617		676.892	49.5617
677.374	51.5379		677.374	49.5379
677.856	51.5164		677.856	49.5164
678.338	51.4922		678.338	49.4922
678.82	51.4624		678.82	49.4624
679.303	51.428		679.303	49.428
679.785	51.3935		679.785	49.3935
680.267	51.3643		680.267	49.3643
680.749	51.3443		680.749	49.3443
681.231	51.3336		681.231	49.3336
681.713	51.3288		681.713	49.3288
682.195	51.3248		682.195	49.3248
682.677	51.3173		682.677	49.3173
683.159	51.3047		683.159	49.3047
683.642	51.2883		683.642	49.2883
684.124	51.2699		684.124	49.2699
684.606	51.2511		684.606	49.2511
685.088	51.2319		685.088	49.2319
685.57	51.2111		685.57	49.2111
686.052	51.1882		686.052	49.1882
686.534	51.1644		686.534	49.1644
687.016	51.1429		687.016	49.1429
687.499	51.1279		687.499	49.1279
687.981	51.122		687.981	49.122
688.463	51.1247		688.463	49.1247
688.945	51.1318		688.945	49.1318
689.427	51.1375		689.427	49.1375
689.909	51.1366		689.909	49.1366
690.391	51.1273		690.391	49.1273
690.873	51.111		690.873	49.111
691.356	51.0917		691.356	49.0917
691.837	51.0735		691.837	49.0735
692.32	51.0588		692.32	49.0588
692.802	51.0478		692.802	49.0478
693.284	51.0395		693.284	49.0395
693.766	51.0341		693.766	49.0341
694.248	51.0336		694.248	49.0336
694.73	51.0433		694.73	49.0433
695.212	51.0687		695.212	49.0687
695.694	51.1148		695.694	49.1148
696.177	51.1833		696.177	49.1833
696.659	51.2727		696.659	49.2727
697.141	51.3796		697.141	49.3796
697.623	51.5001		697.623	49.5001
698.105	51.632		698.105	49.632
698.587	51.7735		698.587	49.7735
699.069	51.9229		699.069	49.9229
699.551	52.0768		699.551	50.0768
700.034	52.2297		700.034	50.2297
700.516	52.3751		700.516	50.3751
700.998	52.5075		700.998	50.5075
701.48	52.6247		701.48	50.6247
701.962	52.7283		701.962	50.7283
702.444	52.8231		702.444	50.8231
702.926	52.9155		702.926	50.9155
703.408	53.0099		703.408	51.0099
703.89	53.1078		703.89	51.1078
704.373	53.2074		704.373	51.2074
704.855	53.3051		704.855	51.3051
705.337	53.3977		705.337	51.3977
705.819	53.4841		705.819	51.4841
706.301	53.5655		706.301	51.5655
706.783	53.644		706.783	51.644
707.265	53.721		707.265	51.721
707.747	53.7957		707.747	51.7957
708.23	53.8644		708.23	51.8644
708.712	53.9226		708.712	51.9226
709.194	53.9655		709.194	51.9655
709.676	53.9906		709.676	51.9906
710.158	53.998		710.158	51.998
710.64	53.9907		710.64	51.9907
711.122	53.9731		711.122	51.9731
711.604	53.9502		711.604	51.9502
712.086	53.9265		712.086	51.9265
712.569	53.9058		712.569	51.9058
713.051	53.8909		713.051	51.8909
713.533	53.8836		713.533	51.8836
714.015	53.8839		714.015	51.8839
714.497	53.8902		714.497	51.8902
714.979	53.898		714.979	51.898
715.461	53.9018		715.461	51.9018
715.943	53.8954		715.943	51.8954
716.426	53.8742		716.426	51.8742
716.908	53.8366		716.908	51.8366
717.39	53.7839		717.39	51.7839
717.872	53.7203		717.872	51.7203
718.354	53.6506		718.354	51.6506
718.836	53.5799		718.836	51.5799
719.318	53.5119		719.318	51.5119
719.8	53.4496		719.8	51.4496
720.283	53.3961		720.283	51.3961
720.764	53.3544		720.764	51.3544
721.247	53.3282		721.247	51.3282
721.729	53.3201		721.729	51.3201
722.211	53.3302		722.211	51.3302
722.693	53.3558		722.693	51.3558
723.175	53.3914		723.175	51.3914
723.657	53.431		723.657	51.431
724.139	53.4692		724.139	51.4692
724.621	53.5039		724.621	51.5039
725.104	53.5361		725.104	51.5361
725.586	53.569		725.586	51.569
726.068	53.6066		726.068	51.6066
726.55	53.651		726.55	51.651
727.032	53.7023		727.032	51.7023
727.514	53.7578		727.514	51.7578
727.996	53.8142		727.996	51.8142
728.478	53.8676		728.478	51.8676
728.961	53.9157		728.961	51.9157
729.443	53.9567		729.443	51.9567
729.925	53.9894		729.925	51.9894
730.407	54.0126		730.407	52.0126
730.889	54.0253		730.889	52.0253
731.371	54.0266		731.371	52.0266
731.853	54.0164		731.853	52.0164
732.335	53.9955		732.335	51.9955
732.817	53.9651		732.817	51.9651
733.3	53.9258		733.3	51.9258
733.782	53.877		733.782	51.877
734.264	53.8169		734.264	51.8169
734.746	53.743		734.746	51.743
735.228	53.654		735.228	51.654
735.71	53.5502		735.71	51.5502
736.192	53.435		736.192	51.435
736.674	53.3134		736.674	51.3134
737.157	53.1903		737.157	51.1903
737.639	53.0695		737.639	51.0695
738.121	52.9519		738.121	50.9519
738.603	52.8362		738.603	50.8362
739.085	52.7199		739.085	50.7199
739.567	52.6019		739.567	50.6019
740.049	52.4829		740.049	50.4829
740.531	52.3659		740.531	50.3659
741.013	52.2546		741.013	50.2546
741.496	52.1527		741.496	50.1527
741.978	52.0624		741.978	50.0624
742.46	51.9851		742.46	49.9851
742.942	51.9215		742.942	49.9215
743.424	51.873		743.424	49.873
743.906	51.8409		743.906	49.8409
744.388	51.8254		744.388	49.8254
744.87	51.8247		744.87	49.8247
745.352	51.8335		745.352	49.8335
745.835	51.8444		745.835	49.8444
746.317	51.8504		746.317	49.8504
746.799	51.8475		746.799	49.8475
747.281	51.8367		747.281	49.8367
747.763	51.823		747.763	49.823
748.245	51.8141		748.245	49.8141
748.727	51.8159		748.727	49.8159
749.21	51.83		749.21	49.83
749.692	51.853		749.692	49.853
750.174	51.8779		750.174	49.8779
750.656	51.8979		750.656	49.8979
751.138	51.9087		751.138	49.9087
751.62	51.9102		751.62	49.9102
752.102	51.9057		752.102	49.9057
752.584	51.8994		752.584	49.8994
753.066	51.8937		753.066	49.8937
753.548	51.8882		753.548	49.8882
754.031	51.8802		754.031	49.8802
754.513	51.867		754.513	49.867
754.995	51.8477		754.995	49.8477
755.477	51.824		755.477	49.824
755.959	51.7993		755.959	49.7993
756.441	51.777		756.441	49.777
756.923	51.7581		756.923	49.7581
757.405	51.7414		757.405	49.7414
757.888	51.7244		757.888	49.7244
758.37	51.7055		758.37	49.7055
758.852	51.6866		758.852	49.6866
759.334	51.6727		759.334	49.6727
759.816	51.6701		759.816	49.6701
760.298	51.6842		760.298	49.6842
760.78	51.7169		760.78	49.7169
761.262	51.7658		761.262	49.7658
761.745	51.826		761.745	49.826
762.227	51.8931		762.227	49.8931
762.709	51.9652		762.709	49.9652
763.191	52.0435		763.191	50.0435
763.673	52.1313		763.673	50.1313
764.155	52.2311		764.155	50.2311
764.637	52.3422		764.637	50.3422
765.119	52.4607		765.119	50.4607
765.601	52.5806		765.601	50.5806
766.083	52.6965		766.083	50.6965
766.566	52.8057		766.566	50.8057
767.048	52.9088		767.048	50.9088
767.53	53.0081		767.53	51.0081
768.012	53.1051		768.012	51.1051
768.494	53.1987		768.494	51.1987
768.976	53.2841		768.976	51.2841
769.458	53.3556		769.458	51.3556
769.94	53.408		769.94	51.408
770.423	53.4401		770.423	51.4401
770.905	53.4551		770.905	51.4551
771.387	53.4595		771.387	51.4595
771.869	53.4603		771.869	51.4603
772.351	53.4623		772.351	51.4623
772.833	53.4663		772.833	51.4663
773.315	53.4698		773.315	51.4698
773.797	53.4686		773.797	51.4686
774.279	53.4593		774.279	51.4593
774.762	53.4408		774.762	51.4408
775.244	53.4145		775.244	51.4145
775.726	53.383		775.726	51.383
776.208	53.3489		776.208	51.3489
776.69	53.3141		776.69	51.3141
777.172	53.2798		777.172	51.2798
777.654	53.247		777.654	51.247
778.136	53.2174		778.136	51.2174
778.619	53.1928		778.619	51.1928
779.101	53.1747		779.101	51.1747
779.583	53.163		779.583	51.163
780.065	53.155		780.065	51.155
780.547	53.1469		780.547	51.1469
781.029	53.1348		781.029	51.1348
781.511	53.1167		781.511	51.1167
781.993	53.0936		781.993	51.0936
782.476	53.0688		782.476	51.0688
782.958	53.0459		782.958	51.0459
783.44	53.0275		783.44	51.0275
783.922	53.0138		783.922	51.0138
784.404	53.0029		784.404	51.0029
784.886	52.9928		784.886	51.0928
785.368	52.9834		785.368	51.0834
785.85	52.9771		785.85	51.0771
786.332	52.9786		786.332	51.0786
786.815	52.9923		786.815	51.0923
787.297	53.0202		787.297	51.1202
787.779	53.0605		787.779	51.1605
788.261	53.1091		788.261	51.2091
788.743	53.1609		788.743	51.2609
789.225	53.2132		789.225	51.3132
789.707	53.2671		789.707	51.3671
790.189	53.3263		790.189	51.4263
790.672	53.3952		790.672	51.4952
791.154	53.4763		791.154	51.5763
791.636	53.5683		791.636	51.6683
792.118	53.6668		792.118	51.7668
792.6	53.7655		792.6	51.8655
793.082	53.8599		793.082	51.9599
793.564	53.9482		793.564	52.0482
794.046	54.0314		794.046	52.1314
794.528	54.112		794.528	52.212
795.01	54.1917		795.01	55.2755
795.493	54.2707		795.493	55.3561
795.975	54.3473		795.975	55.4342
796.457	54.4201		796.457	55.5085
796.939	54.4895		796.939	55.5793
797.421	54.5582		797.421	55.6494
797.903	54.6309		797.903	55.7235
798.385	54.7122		798.385	55.8064
798.867	54.8041		798.867	55.9002
799.35	54.9055		799.35	56.0036
799.832	55.0127		799.832	56.1129
800.314	55.1217		800.314	56.2241
800.796	55.2299		800.796	56.3345
801.278	55.3377		801.278	56.4445
801.76	55.4474		801.76	56.5563
802.242	55.5613		802.242	56.6725
802.724	55.6802		802.724	56.7938
803.207	55.8022		803.207	56.9182
803.689	55.923		803.689	57.0415
804.171	56.0389		804.171	57.1597
804.653	56.1478		804.653	57.2708
805.135	56.2505		805.135	57.3755
805.617	56.3498		805.617	54.1906
806.099	56.4486		806.099	54.2861
806.581	56.548		806.581	54.3803
807.063	56.6461		807.063	54.4687
807.545	56.7382		807.545	54.5459
808.028	56.8187		808.028	54.6079
808.51	56.8833		808.51	54.6529
808.992	56.9301		808.992	54.6816
809.474	56.96		809.474	54.6968
809.956	56.9759		809.956	54.7022
810.438	56.9814		810.438	54.7007
810.92	56.9799		810.92	54.6954
811.403	56.9743		811.403	54.6893
811.885	56.968		811.885	54.6858
812.367	56.9643		812.367	54.6881
812.849	56.9667		812.849	54.6985
813.331	56.9776		813.331	54.7166
813.813	56.9964		813.813	54.7386
814.295	57.0194		814.295	54.7581
814.777	57.0397		814.777	54.7678
815.26	57.0498		815.26	54.7617
815.742	57.0434		815.742	54.7375
816.224	57.0183		816.224	54.6972
816.706	56.9762		816.706	54.6972
817.188	56.9228		817.188	54.6459
817.67	56.8646		817.67	54.59
818.152	56.807		818.152	54.5348
818.634	56.7532		818.634	54.4831
819.116	56.7035		819.116	54.4353
819.598	56.6566		819.598	54.3903
820.081	56.6112		820.081	54.3468
820.563	56.5667		820.563	54.304
821.045	56.5227		821.045	54.2617
821.527	56.4786		821.527	54.2194
822.009	56.433		822.009	54.1757
822.491	56.3836		822.491	54.1283
822.973	56.3282		822.973	54.0751
823.455	56.2663		823.455	54.0156
823.938	56.1992		823.938	53.9512
824.42	56.1305		824.42	53.8852
824.902	56.0643		824.902	53.8217
825.384	56.0034		825.384	53.7633
825.866	55.9481		825.866	53.7102
826.348	55.8959		826.348	51.9959
826.83	55.8425		826.83	51.9425
827.312	55.7845		827.312	51.8845
827.794	55.7201		827.794	51.8201
828.277	55.6501		828.277	51.7501
828.759	55.5765		828.759	51.6765
829.241	55.5019		829.241	51.6019
829.723	55.4274		829.723	51.5274
830.205	55.3528		830.205	51.4528
830.687	55.2771		830.687	51.3771
831.169	55.1996		831.169	51.2996
831.651	55.1208		831.651	51.2208
832.134	55.042		832.134	51.142
832.616	54.9645		832.616	51.0645
833.098	54.8882		833.098	50.9882
833.58	54.8116		833.58	50.9116
834.062	54.7323		834.062	50.8323
834.544	54.6486		834.544	50.7486
835.026	54.561		835.026	50.661
835.508	54.4723		835.508	50.5723
835.99	54.3871		835.99	50.4871
836.473	54.3091		836.473	50.4091
836.955	54.2391		836.955	50.3391
837.437	54.1743		837.437	50.2743
837.919	54.1095		837.919	50.2095
838.401	54.0391		838.401	50.1392
838.883	53.9605		838.883	50.0605
839.365	53.8745		839.365	49.9745
839.847	53.7857		839.847	49.8857
840.33	53.6996		840.33	49.7996
840.812	53.6198		840.812	49.7198
841.294	53.5464		841.294	49.6464
841.776	53.4759		841.776	49.5759
842.258	53.4035		842.258	49.5035
842.74	53.3249		842.74	49.4249
843.222	53.2386		843.222	49.3386
843.704	53.1463		843.704	49.2463
844.187	53.0508		844.187	49.1508
844.669	52.9544		844.669	49.0544
845.151	52.8573		845.151	48.9573
845.633	52.7573		845.633	48.8573
846.115	52.6514		846.115	48.7514
846.597	52.5373		846.597	48.6373
847.079	52.4153		847.079	48.5153
847.561	52.2878		847.561	48.3878
848.043	52.1585		848.043	48.2585
848.525	52.0303		848.525	48.1303
849.008	51.9044		849.008	48.0044
849.49	51.7799		849.49	47.8799
849.972	51.6556		849.972	47.7556
850.454	51.5304		850.454	47.6304
850.936	51.4044		850.936	47.5044
851.418	51.2783		851.418	47.3783
851.9	51.1521		851.9	47.2521
852.382	51.0245		852.382	47.1245
852.865	50.8928		852.865	46.9928
853.347	50.754		853.347	46.854
853.829	50.607		853.829	46.707
854.311	50.4537		854.311	46.5537
854.793	50.2984		854.793	46.3984
855.275	50.1465		855.275	46.2465
855.757	50.0018		855.757	46.1018
856.239	49.8644		856.239	45.9644
856.721	49.7314		856.721	45.8314
857.204	49.5982		857.204	45.6982
857.686	49.4613		857.686	45.5613
858.168	49.321		858.168	45.4209
858.65	49.1808		858.65	45.2808
859.132	49.0461		859.132	45.1461
859.614	48.9207		859.614	45.0207
860.096	48.8045		860.096	44.9045
860.578	48.693		860.578	44.7931
861.061	48.5796		861.061	44.6796
861.543	48.458		861.543	44.558
862.025	48.3261		862.025	44.4261
862.507	48.1861		862.507	44.2861
862.989	48.0438		862.989	44.1438
863.471	47.9047		863.471	44.0047
863.953	47.7722		863.953	43.8722
864.435	47.6456		864.435	43.7456
864.918	47.5222		864.918	43.6222
865.4	47.3984		865.4	43.4984
865.882	47.2727		865.882	43.3727
866.364	47.146		866.364	43.246
866.846	47.0203		866.846	43.1203
867.328	46.8966		867.328	42.9966
867.81	46.7732		867.81	42.8732
868.292	46.6458		868.292	42.7458
868.774	46.5097		868.774	42.6097
869.256	46.3621		869.256	42.4621
869.739	46.2049		869.739	42.3049
870.221	46.0435		870.221	42.1435
870.703	45.8857		870.703	41.9857
871.185	45.7379		871.185	41.8379
871.667	45.6022		871.667	41.7022
872.149	45.4763		872.149	41.5763
872.631	45.355		872.631	41.455
873.114	45.2336		873.114	41.3336
873.596	45.1099		873.596	41.2099
874.078	44.985		874.078	41.085
874.56	44.862		874.56	40.962
875.042	44.7438		875.042	40.8438
875.524	44.631		875.524	40.731
876.006	44.5222		876.006	40.6222
876.488	44.4152		876.488	40.5152
876.97	44.3094		876.97	40.4094
877.452	44.207		877.452	40.307
877.935	44.1122		877.935	40.2122
878.417	44.0287		878.417	40.1287
878.899	43.9575		878.899	40.0575
879.381	43.8949		879.381	39.9949
879.863	43.8339		879.863	39.9339
880.345	43.7667		880.345	39.8667
880.827	43.6884		880.827	39.7884
881.309	43.5988		881.309	39.6988
881.792	43.5021		881.792	39.6021
882.274	43.4039		882.274	39.5039
882.756	43.3087		882.756	39.4087
883.238	43.2174		883.238	39.3174
883.72	43.1274		883.72	39.2274
884.202	43.0347		884.202	39.1347
884.684	42.9367		884.684	39.0367
885.166	42.8332		885.166	38.9332
885.649	42.727		885.649	38.827
886.131	42.6208		886.131	38.7208
886.613	42.5155		886.613	38.6155
887.095	42.4089		887.095	38.5089
887.577	42.2968		887.577	38.3968
888.059	42.1758		888.059	38.2758
888.541	42.0455		888.541	38.1454
889.023	41.9093		889.023	38.0093
889.505	41.7737		889.505	37.8737
889.987	41.6445		889.987	37.7445
890.47	41.524		890.47	37.624
890.952	41.4094		890.952	37.5094
891.434	41.2946		891.434	37.3946
891.916	41.1733		891.916	37.2733
892.398	41.0417		892.398	37.1417
892.88	40.9009		892.88	37.0009
893.362	40.7553		893.362	36.8553
893.845	40.61		893.845	36.71
894.327	40.4676		894.327	36.5676
894.809	40.3268		894.809	36.4268
895.291	40.1831		895.291	36.2831
895.773	40.0325		895.773	36.1325
896.255	39.8735		896.255	35.9735
896.737	39.7091		896.737	35.8091
897.219	39.5448		897.219	35.6448
897.701	39.3867		897.701	35.4867
898.183	39.2375		898.183	35.3375
898.666	39.0954		898.666	35.1954
899.148	38.9553		899.148	35.0553
899.63	38.8116		899.63	34.9116
900.112	38.6613		900.112	34.7613
900.594	38.5052		900.594	34.6052
901.076	38.3472		901.076	34.4472
901.558	38.1917		901.558	34.2917
902.04	38.0414		902.04	36.5197
902.523	37.8961		902.523	36.3802
903.005	37.7538		903.005	36.2437
903.487	37.6133		903.487	36.1088
903.969	37.4757		903.969	35.9767
904.451	37.3445		904.451	35.8507
904.933	37.224		904.933	35.735
905.415	37.116		905.415	32.6621
905.897	37.0187		905.897	32.5765
906.38	36.927		906.38	32.4957
906.862	36.8347		906.862	32.4145
907.344	36.7388		907.344	32.3302
907.826	36.6412		907.826	32.2443
908.308	36.5488		908.308	32.1629
908.79	36.4705		908.79	32.094
909.272	36.4129		909.272	32.0433
909.754	36.3781		909.754	32.0127
910.236	36.3628		910.236	31.9993
910.719	36.3616		910.719	31.9982
911.201	36.3696		911.201	32.0052
911.683	36.3854		911.683	32.0192
912.165	36.4113		912.165	32.0419
912.647	36.4501		912.647	32.0761
913.129	36.5023		913.129	32.122
913.611	36.5641		913.611	32.1764
914.093	36.6276		914.093	32.2323
914.576	36.6848		914.576	32.2826
915.058	36.7309		915.058	32.3232
915.54	36.7671		915.54	32.3551
916.022	36.7993		916.022	35.3274
916.504	36.8357		916.504	35.3623
916.986	36.882		916.986	35.4068
917.468	36.9386		917.468	35.4611
917.95	37.0004		917.95	35.5204
918.433	37.0599		918.433	35.5775
918.915	37.1112		918.915	35.6268
919.397	37.1523		919.397	35.6662
919.879	37.1852		919.879	35.6978
920.361	37.2144		920.361	35.7259
920.843	37.2429		920.843	35.7532
921.325	37.2702		921.325	35.7794
921.807	37.2923		921.807	35.8006
922.289	37.3044		922.289	35.8122
922.771	37.3041		922.771	35.812
923.254	37.2935		923.254	35.8017
923.736	37.278		923.736	35.7869
924.218	37.264		924.218	35.7734
924.7	37.2554		924.7	35.7652
925.182	37.2512		925.182	35.7611
925.664	37.2458		925.664	35.756
926.146	37.2317		926.146	35.7424
926.628	37.2035		926.628	35.7153
927.111	37.1596		927.111	35.6732
927.593	37.1027		927.593	35.6186
928.075	37.0376		928.075	35.5561
928.557	36.9681		928.557	35.4894
929.039	36.8955		929.039	35.4197
929.521	36.8188		929.521	35.346
930.003	36.7361		930.003	35.2666
930.485	36.6479		930.485	35.182
930.967	36.5576		930.967	35.0953
931.45	36.4705		931.45	35.0117
931.932	36.3913		931.932	34.9356
932.414	36.321		932.414	34.8681
932.896	36.2559		932.896	34.8057
933.378	36.1895		933.378	34.7419
933.86	36.115		933.86	34.6704
934.342	36.0291		934.342	34.588
934.824	35.9335		934.824	34.4961
935.307	35.8335		935.307	34.4002
935.789	35.7358		935.789	34.3064
936.271	35.6442		936.271	34.2184
936.753	35.5587		936.753	34.1363
937.235	35.4757		937.235	34.0567
937.717	35.3915		937.717	33.9759
938.199	35.3039		938.199	33.8918
938.681	35.2141		938.681	33.8055
939.163	35.1251		939.163	33.7201
939.646	35.0397		939.646	33.6382
940.128	34.9573		940.128	33.559
940.61	34.8737		940.61	33.4787
941.092	34.7827		941.092	33.3914
941.574	34.6801		941.574	33.2929
942.056	34.5655		942.056	33.1829
942.538	34.4439		942.538	33.0661
943.02	34.3225		943.02	32.9496
943.503	34.2086		943.503	32.8402
943.985	34.1044		943.985	32.7403
944.467	34.0074		944.467	32.6471
944.949	33.9108		944.949	32.5544
945.431	33.808		945.431	32.4556
945.913	33.6955		945.913	32.3477
946.395	33.5747		946.395	32.2317
946.877	33.4502		946.877	32.1122
947.36	33.3269		947.36	31.9938
947.842	33.2075		947.842	31.8792
948.324	33.091		948.324	31.7674
948.806	32.974		948.806	31.6551
949.288	32.8538		949.288	31.5396
949.77	32.7303		949.77	31.4211
950.252	32.6073		950.252	31.303
950.734	32.4894		950.734	31.1898
951.216	32.3799		951.216	31.0847
951.698	32.278		951.698	30.9869
952.181	32.1787		952.181	30.8916
952.663	32.0754		952.663	30.7924
953.145	31.9628		953.145	30.6843
953.627	31.8403		953.627	30.5667
954.109	31.7115		954.109	30.4431
954.591	31.5825		954.591	30.3192
955.073	31.4577		955.073	30.1994
955.555	31.3377		955.555	30.0842
956.038	31.2191		956.038	29.9703
956.52	31.0966		956.52	29.8527
957.002	30.9666		957.002	29.7279
957.484	30.8296		957.484	29.5964
957.966	30.6901		957.966	29.4625
958.448	30.5543		958.448	29.3321
958.93	30.4259		958.93	29.2089
959.412	30.3042		959.412	29.092
959.894	30.1837		959.894	28.9763
960.377	30.0577		960.377	28.8554
960.859	29.9216		960.859	28.7247
961.341	29.7756		961.341	28.5846
961.823	29.6246		961.823	28.4396
962.305	29.4758		962.305	28.2968
962.787	29.3343		962.787	28.1609
963.269	29.2001		963.269	28.0321
963.751	29.0689		963.751	27.9061
964.234	28.9339		964.234	27.7766
964.716	28.7904		964.716	27.6388
965.198	28.6377		965.198	27.4922
965.68	28.4793		965.68	27.3401
966.162	28.3208		966.162	27.188
966.644	28.1663		966.644	27.0397
967.126	28.0161		967.126	26.8954
967.608	27.867		967.608	26.7523
968.091	27.7152		968.091	26.6066
968.573	27.5594		968.573	26.4571
969.055	27.4026		969.055	26.3065
969.537	27.2504		969.537	26.1604
970.019	27.1085		970.019	26.0242
970.501	26.9786		970.501	25.8994
970.983	26.8566		970.983	25.7824
971.465	26.7346		971.465	25.6652
971.947	26.6035		971.947	25.5394
972.43	26.4587		972.43	25.4003
972.912	26.3013		972.912	25.2493
973.394	26.1383		973.394	25.0928
973.876	25.9776		973.876	24.9385
974.358	25.825		974.358	24.792
974.84	25.681		974.84	24.6538
975.322	25.5416		975.322	24.5199
975.804	25.4011		975.804	24.3851
976.287	25.2567		976.287	24.2464
976.769	25.1096		976.769	24.1052
977.251	24.9652		977.251	23.9666
977.733	24.8288		977.733	23.8356
978.215	24.7026		978.215	23.7145
978.697	24.5839		978.697	23.6005
979.179	24.4663		979.179	23.4877
979.661	24.3432		979.661	23.3694
980.143	24.2112		980.143	23.2428
980.625	24.0725		980.625	23.1096
981.108	23.9332		981.108	22.9759
981.59	23.7996		981.59	22.8476
982.072	23.6746		982.072	22.7277
982.554	23.5561		982.554	22.6139
983.036	23.4381		983.036	22.5005
983.518	23.3148		983.518	22.3822
984	23.184		984	22.2567
984.482	23.0487		984.482	22.1268
984.965	22.9157		984.965	21.999
985.447	22.7916		985.447	21.8799
985.929	22.6793		985.929	21.7721
986.411	22.5761		986.411	21.673
986.893	22.4754		986.893	21.5764
987.375	22.3708		987.375	21.476
987.857	22.2591		987.857	21.3687
988.339	22.1422		988.339	21.2565
988.822	22.0253		988.822	21.1443
989.304	21.914		989.304	21.0374
989.786	21.8099		989.786	20.8099
990.268	21.7104		990.268	20.7104
990.75	21.6095		990.75	20.6095
991.232	21.5022		991.232	20.5022
991.714	21.3867		991.714	20.3867
992.196	21.2664		992.196	20.2664
992.678	21.147		992.678	20.147
993.16	21.0338		993.16	20.0338
993.643	20.9284		993.643	19.9284
994.125	20.8283		994.125	19.8283
994.607	20.7284		994.607	19.7284
995.089	20.6254		995.089	19.6254
995.571	20.5197		995.571	19.5197
996.053	20.4164		996.053	19.4164
996.535	20.3219		996.535	19.3219
997.018	20.2409		997.018	19.2409
997.5	20.1728		997.5	19.1728
997.982	20.1124		997.982	19.1124
998.464	20.0522		998.464	19.0522
998.946	19.9863		998.946	18.9863
999.428	19.9137		999.428	18.9137
999.91	19.8383		999.91	18.8383
1000.39	19.7664		1000.39	18.7664
1000.87	19.7023		1000.87	18.7023
1001.36	19.6463		1001.36	18.6463
1001.84	19.5946		1001.84	18.5946
1002.32	19.5422		1002.32	18.5422
1002.8	19.4867		1002.8	18.4867
1003.28	19.4302		1003.28	18.4302
1003.77	19.3788		1003.77	18.3788
1004.25	19.3396		1004.25	18.3396
1004.73	19.3156		1004.73	18.3156
1005.21	19.304		1005.21	18.304
1005.7	19.2969		1005.7	18.2969
1006.18	19.2864		1006.18	18.2864
1006.66	19.2675		1006.66	18.2675
1007.14	19.2419		1007.14	18.2419
1007.62	19.2166		1007.62	18.2166
1008.11	19.2002		1008.11	18.2002
1008.59	19.1977		1008.59	18.1977
1009.07	19.2076		1009.07	18.2076
1009.55	19.2227		1009.55	18.2227
1010.03	19.2341		1010.03	18.2341
1010.52	19.2362		1010.52	18.2362
1011	19.2297		1011	18.2297
1011.48	19.2206		1011.48	18.2206
1011.96	19.2174		1011.96	18.2174
1012.45	19.2258		1012.45	18.2258
1012.93	19.2459		1012.93	18.2459
1013.41	19.2724		1013.41	18.2724
1013.89	19.2981		1013.89	18.2981
1014.37	19.3181		1014.37	18.3181
1014.86	19.3322		1014.86	18.3322
1015.34	19.3444		1015.34	18.3444
1015.82	19.3592		1015.82	18.3592
1016.3	19.3785		1016.3	18.3785
1016.78	19.3995		1016.78	18.3995
1017.27	19.4162		1017.27	18.4162
1017.75	19.4227		1017.75	15.4227
1018.23	19.4178		1018.23	15.4178
1018.71	19.4057		1018.71	15.4057
1019.2	19.3945		1019.2	15.3945
1019.68	19.391		1019.68	15.391
1020.16	19.3975		1020.16	15.3976
1020.64	19.4095		1020.64	15.4095
1021.12	19.4181		1021.12	15.4181
1021.61	19.4147		1021.61	15.4147
1022.09	19.3958		1022.09	15.3958
1022.57	19.3651		1022.57	15.3651
1023.05	19.3312		1023.05	15.3312
1023.53	19.3031		1023.53	15.3031
1024.02	19.2854		1024.02	15.2854
1024.5	19.2763		1024.5	15.2763
1024.98	19.2694		1024.98	15.2694
1025.46	19.2579		1025.46	15.2579
1025.94	19.239		1025.94	15.239
1026.43	19.2157		1026.43	15.2157
1026.91	19.1954		1026.91	15.1954
1027.39	19.1848		1027.39	15.1848
1027.87	19.1859		1027.87	15.1859
1028.36	19.1948		1028.36	15.1948
1028.84	19.2037		1028.84	15.2037
1029.32	19.2055		1029.32	15.2055
1029.8	19.1981		1029.8	15.1981
1030.28	19.1853		1030.28	15.1853
1030.77	19.1755		1030.77	15.1755
1031.25	19.1764		1031.25	15.1764
1031.73	19.1908		1031.73	15.1908
1032.21	19.2153		1032.21	15.2153
1032.69	19.2422		1032.69	15.2423
1033.18	19.2651		1033.18	15.2651
1033.66	19.2818		1033.66	15.2819
1034.14	19.2966		1034.14	15.2966
1034.62	19.3172		1034.62	15.3172
1035.11	19.3518		1035.11	15.3518
1035.59	19.4034		1035.59	15.4034
1036.07	19.4695		1036.07	15.4695
1036.55	19.5435		1036.55	15.5435
1037.03	19.6197		1037.03	15.6197
1037.52	19.6958		1037.52	15.6958
1038	19.7744		1038	15.7744
1038.48	19.8605		1038.48	19.8605
1038.96	19.9577		1038.96	19.9577
1039.44	20.0654		1039.44	19.0654
1039.93	20.1784		1039.93	19.1784
1040.41	20.2899		1040.41	19.2899
1040.89	20.3956		1040.89	19.3956
1041.37	20.4966		1041.37	19.4966
1041.85	20.5994		1041.85	19.5994
1042.34	20.7119		1042.34	19.7119
1042.82	20.8392		1042.82	19.8392
1043.3	20.9801		1043.3	19.9801
1043.78	21.128		1043.78	20.128
1044.27	21.2735		1044.27	20.2735
1044.75	21.4097		1044.75	20.4097
1045.23	21.5359		1045.23	20.5359
1045.71	21.6575		1045.71	20.6575
1046.19	21.7825		1046.19	20.7825
1046.68	21.9167		1046.68	20.9167
1047.16	22.0608		1047.16	22.1608
1047.64	22.2098		1047.64	22.3098
1048.12	22.357		1048.12	22.457
1048.6	22.4975		1048.6	22.5975
1049.09	22.632		1049.09	22.732
1049.57	22.7662		1049.57	22.8663
1050.05	22.9082		1050.05	23.0082
1050.53	23.063		1050.53	23.163
1051.02	23.2303		1051.02	23.3303
1051.5	23.404		1051.5	23.504
1051.98	23.5763		1051.98	23.6763
1052.46	23.7409		1052.46	23.8409
1052.94	23.8968		1052.94	23.9968
1053.42	24.0472		1053.42	24.1472
1053.91	24.1978		1053.91	24.2978
1054.39	24.3518		1054.39	24.4518
1054.87	24.5083		1054.87	24.6083
1055.35	24.6619		1055.35	24.7619
1055.84	24.8072		1055.84	24.9072
1056.32	24.9409		1056.32	25.0409
1056.8	25.0654		1056.8	25.1654
1057.28	25.1865		1057.28	25.2865
1057.76	25.3112		1057.76	25.4112
1058.25	25.4436		1058.25	25.5436
1058.73	25.5825		1058.73	25.6825
1059.21	25.7226		1059.21	25.8226
1059.69	25.8578		1059.69	25.9578
1060.17	25.9851		1060.17	26.0851
1060.66	26.1064		1060.66	26.2064
1061.14	26.2272		1061.14	26.3272
1061.62	26.3531		1061.62	26.4531
1062.1	26.4861		1062.1	26.5861
1062.59	26.623		1062.59	26.723
1063.07	26.7563		1063.07	26.8563
1063.55	26.8783		1063.55	26.9783
1064.03	26.9853		1064.03	27.0853
1064.51	27.0792		1064.51	27.1792
1065	27.1668		1065	27.2668
1065.48	27.2554		1065.48	27.3555
1065.96	27.3501		1065.96	27.4502
1066.44	27.4507		1066.44	27.5507
1066.92	27.5529		1066.92	27.6529
1067.41	27.6513		1067.41	27.7513
1067.89	27.743		1067.89	27.843
1068.37	27.8291		1068.37	27.9291
1068.85	27.9136		1068.85	28.0136
1069.34	28.0002		1069.34	28.1002
1069.82	28.0891		1069.82	28.1891
1070.3	28.1763		1070.3	28.2763
1070.78	28.2551		1070.78	28.3551
1071.26	28.3196		1071.26	28.4197
1071.75	28.3681		1071.75	28.4681
1072.23	28.404		1072.23	28.504
1072.71	28.4347		1072.71	28.5347
1073.19	28.4676		1073.19	28.5676
1073.67	28.5067		1073.67	28.6066
1074.16	28.5512		1074.16	28.6512
1074.64	28.5974		1074.64	28.6974
1075.12	28.6412		1075.12	28.7412
1075.6	28.6812		1075.6	28.7812
1076.09	28.7194		1076.09	28.8194
1076.57	28.7599		1076.57	28.8599
1077.05	28.8051		1077.05	28.9051
1077.53	28.8538		1077.53	28.9538
1078.01	28.9005		1078.01	29.0005
1078.49	28.9388		1078.49	29.0388
1078.98	28.9644		1078.98	29.0644
1079.46	28.9782		1079.46	29.0782
1079.94	28.9859		1079.94	29.0859
1080.42	28.9956		1080.42	29.0956
1080.91	29.0134		1080.91	29.1134
1081.39	29.0403		1081.39	29.1403
1081.87	29.0716		1081.87	29.1716
1082.35	29.1		1082.35	29.2
1082.83	29.1196		1082.83	29.2196
1083.32	29.1291		1083.32	29.2291
1083.8	29.1326		1083.8	29.2326
1084.28	29.1364		1084.28	29.2365
1084.76	29.1462		1084.76	29.2462
1085.24	29.1626		1085.24	29.2626
1085.73	29.1817		1085.73	29.2817
1086.21	29.1964		1086.21	27.2964
1086.69	29.2013		1086.69	27.3013
1087.17	29.1952		1087.17	27.2952
1087.65	29.1818		1087.65	27.2818
1088.14	29.1674		1088.14	27.2674
1088.62	29.1572		1088.62	27.2572
1089.1	29.1528		1089.1	27.2528
1089.58	29.1518		1089.58	27.2518
1090.07	29.1496		1090.07	27.2496
1090.55	29.1434		1090.55	27.2434
1091.03	29.1339		1091.03	27.2339
1091.51	29.1257		1091.51	27.2257
1091.99	29.1245		1091.99	27.2245
1092.48	29.1331		1092.48	27.2331
1092.96	29.15		1092.96	27.25
1093.44	29.1693		1093.44	27.2693
1093.92	29.1844		1093.92	27.2844
1094.4	29.1909		1094.4	27.2909
1094.89	29.1899		1094.89	27.29
1095.37	29.1871		1095.37	27.2871
1095.85	29.1897		1095.85	27.2897
1096.33	29.2023		1096.33	27.3023
1096.82	29.2247		1096.82	27.3246
1097.3	29.2518		1097.3	27.3518
1097.78	29.2773		1097.78	27.3773
1098.26	29.2968		1098.26	27.3968
1098.74	29.3108		1098.74	27.4108
1099.23	29.324		1099.23	27.424
1099.71	29.3426		1099.71	27.4426
1100.19	29.3704		1100.19	27.4704
1100.67	29.4065		1100.67	27.5065
1101.15	29.4458		1101.15	27.5458
1101.64	29.4821		1101.64	27.5821
1102.12	29.5116		1102.12	27.6116
1102.6	29.5351		1102.6	27.6351
1103.08	29.5572		1103.08	27.6572
1103.57	29.5837		1103.57	27.6837
1104.05	29.6183		1104.05	27.7183
1104.53	29.6604		1104.53	27.7604
1105.01	29.706		1105.01	27.8059
1105.49	29.7502		1105.49	27.8502
1105.98	29.791		1105.98	27.891
1106.46	29.8305		1106.46	27.9305
1106.94	29.8735		1106.94	27.9735
1107.42	29.9249		1107.42	28.0249
1107.9	29.9867		1107.9	28.0867
1108.39	30.0559		1108.39	28.1559
1108.87	30.1267		1108.87	28.2267
1109.35	30.193		1109.35	28.293
1109.83	30.2524		1109.83	28.3524
1110.32	30.3072		1110.32	28.4072
1110.8	30.3633		1110.8	28.4633
1111.28	30.4265		1111.28	28.5265
1111.76	30.5		1111.76	28.6
1112.24	30.5824		1112.24	28.6824
1112.72	30.6692		1112.72	28.7692
1113.21	30.7558		1113.21	28.8558
1113.69	30.8407		1113.69	28.9407
1114.17	30.9261		1114.17	29.0261
1114.65	31.0169		1114.65	29.1169
1115.14	31.1173		1115.14	29.2173
1115.62	31.2276		1115.62	29.3276
1116.1	31.3439		1116.1	29.4439
1116.58	31.4599		1116.58	29.5599
1117.07	31.5699		1117.07	29.6699
1117.55	31.6726		1117.55	29.7725
1118.03	31.771		1118.03	30.5002
1118.51	31.8717		1118.51	30.5969
1118.99	31.9807		1118.99	30.7014
1119.47	32.0997		1119.47	30.8157
1119.96	32.2261		1119.96	30.9371
1120.44	32.3541		1120.44	31.06
1120.92	32.478		1120.92	31.1789
1121.4	32.5952		1121.4	31.2914
1121.89	32.7075		1121.89	31.3992
1122.37	32.8192		1122.37	31.5064
1122.85	32.9348		1122.85	31.6174
1123.33	33.0553		1123.33	31.7331
1123.81	33.1783		1123.81	31.8512
1124.3	33.2991		1124.3	31.9671
1124.78	33.4137		1124.78	32.0772
1125.26	33.5212		1125.26	32.1804
1125.74	33.624		1125.74	32.2791
1126.22	33.7265		1126.22	32.3774
1126.71	33.8319		1126.71	32.4786
1127.19	33.9404		1127.19	32.5828
1127.67	34.0487		1127.67	32.6868
1128.15	34.1523		1128.15	32.7862
1128.63	34.248		1128.63	32.8781
1129.12	34.3366		1129.12	32.9631
1129.6	34.4223		1129.6	33.0454
1130.08	34.5108		1130.08	33.1304
1130.56	34.6065		1130.56	33.2222
1131.05	34.7096		1131.05	33.3212
1131.53	34.8163		1131.53	33.4236
1132.01	34.9207		1132.01	33.5238
1132.49	35.0182		1132.49	33.6174
1132.97	35.1075		1132.97	33.7032
1133.46	35.1914		1133.46	33.7837
1133.94	35.2742		1133.94	33.8632
1134.42	35.3598		1134.42	33.9454
1134.9	35.449		1134.9	34.031
1135.38	35.5395		1135.38	34.118
1135.87	35.6278		1135.87	34.2027
1136.35	35.711		1136.35	34.2826
1136.83	35.7892		1136.83	34.3576
1137.31	35.8652		1137.31	34.4306
1137.8	35.9426		1137.8	34.5049
1138.28	36.0237		1138.28	34.5827
1138.76	36.1077		1138.76	34.6634
1139.24	36.1916		1139.24	34.744
1139.72	36.2721		1139.72	34.8212
1140.21	36.3476		1140.21	34.8937
1140.69	36.4201		1140.69	34.9633
1141.17	36.4936		1141.17	35.0339
1141.65	36.5726		1141.65	35.1097
1142.13	36.6587		1142.13	35.1924
1142.62	36.7495		1142.62	35.2796
1143.1	36.8397		1143.1	35.3661
1143.58	36.9236		1143.58	35.4467
1144.06	36.998		1144.06	35.5181
1144.55	37.0636		1144.55	35.581
1145.03	37.1243		1145.03	35.6393
1145.51	37.1851		1145.51	35.6977
1145.99	37.2492		1145.99	35.7592
1146.47	37.3166		1146.47	35.824
1146.96	37.3849		1146.96	35.8895
1147.44	37.4514		1147.44	35.9534
1147.92	37.5156		1147.92	36.015
1148.4	37.5801		1148.4	36.0769
1148.88	37.6492		1148.88	36.1432
1149.37	37.7269		1149.37	36.2178
1149.85	37.814		1149.85	36.3014
1150.33	37.9071		1150.33	36.3909
1150.81	38		1150.81	36.48
1151.3	38.0865		1151.3	36.563
1151.78	38.1633		1151.78	36.6368
1152.26	38.2315		1152.26	36.7023
1152.74	38.2952		1152.74	36.7634
1153.22	38.3594		1153.22	36.825
1153.7	38.4268		1153.7	36.8897
1154.19	38.4969		1154.19	36.957
1154.67	38.5664		1154.67	37.0237
1155.15	38.6318		1155.15	37.0865
1155.63	38.692		1155.63	37.1444
1156.12	38.7494		1156.12	37.1994
1156.6	38.8087		1156.6	37.2563
1157.08	38.8744		1157.08	37.3194
1157.56	38.9485		1157.56	37.3905
1158.04	39.029		1158.04	37.4679
1158.53	39.1113		1158.53	37.5469
1159.01	39.1898		1159.01	37.6222
1159.49	39.2615		1159.49	37.691
1159.97	39.3265		1159.97	37.7535
1160.45	39.3882		1160.45	37.8127
1160.94	39.4505		1160.94	37.8725
1161.42	39.5159		1161.42	37.9353
1161.9	39.5846		1161.9	38.0012
1162.38	39.6548		1162.38	38.0686
1162.87	39.7243		1162.87	37.8243
1163.35	39.7925		1163.35	37.8925
1163.83	39.8611		1163.83	37.9611
1164.31	39.9329		1164.31	38.0329
1164.79	40.0102		1164.79	38.1102
1165.28	40.0933		1165.28	38.1933
1165.76	40.1799		1165.76	38.2799
1166.24	40.2669		1166.24	38.3669
1166.72	40.3518		1166.72	38.4518
1167.2	40.4347		1167.2	38.5347
1167.69	40.5181		1167.69	38.6181
1168.17	40.6053		1168.17	38.7053
1168.65	40.6988		1168.65	38.7988
1169.13	40.7981		1169.13	38.8981
1169.62	40.9		1169.62	39
1170.1	41.0003		1170.1	39.1003
1170.58	41.0963		1170.58	39.1963
1171.06	41.1879		1171.06	39.2879
1171.54	41.2779		1171.54	39.3779
1172.03	41.3704		1172.03	39.4704
1172.51	41.468		1172.51	39.568
1172.99	41.5707		1172.99	39.6707
1173.47	41.6756		1173.47	39.7756
1173.95	41.7784		1173.95	39.8784
1174.44	41.8766		1174.44	39.9766
1174.92	41.9706		1174.92	40.0706
1175.4	42.0635		1175.4	40.1636
1175.88	42.1599		1175.88	40.2599
1176.37	42.2626		1176.37	40.3626
1176.85	42.3715		1176.85	40.4715
1177.33	42.4832		1177.33	40.5832
1177.81	42.5926		1177.81	40.6926
1178.29	42.6959		1178.29	40.7959
1178.78	42.7921		1178.78	40.8921
1179.26	42.8835		1179.26	40.9835
1179.74	42.974		1179.74	41.074
1180.22	43.0671		1180.22	41.1671
1180.7	43.1638		1180.7	41.2638
1181.19	43.263		1181.19	41.3631
1181.67	43.362		1181.67	41.462
1182.15	43.4587		1182.15	41.5587
1182.63	43.5533		1182.63	41.6533
1183.12	43.6481		1183.12	41.7481
1183.6	43.7459		1183.6	41.8459
1184.08	43.8482		1184.08	41.9482
1184.56	43.9541		1184.56	42.054
1185.04	44.0607		1185.04	42.1608
1185.53	44.1649		1185.53	42.2649
1186.01	44.2646		1186.01	42.3646
1186.49	44.3605		1186.49	42.4605
1186.97	44.4552		1186.97	42.5552
1187.45	44.5521		1187.45	42.6521
1187.94	44.6528		1187.94	42.7528
1188.42	44.7565		1188.42	42.8565
1188.9	44.8601		1188.9	42.9601
1189.38	44.96		1189.38	43.06
1189.86	45.0544		1189.86	43.1544
1190.35	45.1437		1190.35	43.2437
1190.83	45.2311		1190.83	43.3311
1191.31	45.3202		1191.31	43.4202
1191.79	45.4134		1191.79	43.5134
1192.28	45.5105		1192.28	43.6105
1192.76	45.609		1192.76	43.709
1193.24	45.7057		1193.24	43.8057
1193.72	45.798		1193.72	43.898
1194.2	45.8857		1194.2	43.9857
1194.68	45.9702		1194.68	44.0702
1195.17	46.0538		1195.17	44.1538
1195.65	46.1378		1195.65	44.2378
1196.13	46.2219		1196.13	44.322
1196.61	46.3048		1196.61	44.4048
1197.1	46.3851		1197.1	44.4851
1197.58	46.4625		1197.58	44.5625
1198.06	46.5389		1198.06	44.6389
1198.54	46.6171		1198.54	44.7171
1199.02	46.6995		1199.02	44.7995
1199.51	46.7869		1199.51	44.8869
1199.99	46.8779		1199.99	44.9779
1200.47	46.9696		1200.47	45.0696
1200.95	47.0594		1200.95	45.1594
1201.43	47.1459		1201.43	45.2459
1201.92	47.2298		1201.92	45.3298
1202.4	47.3132		1202.4	45.4132
1202.88	47.3977		1202.88	45.4977
1203.36	47.4835		1203.36	45.5835
1203.85	47.569		1203.85	45.669
1204.33	47.652		1204.33	45.752
1204.81	47.7305		1204.81	45.8305
1205.29	47.8046		1205.29	45.9046
1205.77	47.8764		1205.77	45.9764
1206.26	47.949		1206.26	46.0489
1206.74	48.0245		1206.74	46.1245
1207.22	48.1035		1207.22	46.2035
1207.7	48.184		1207.7	46.284
1208.18	48.2632		1208.18	46.3632
1208.67	48.3388		1208.67	46.4388
1209.15	48.4106		1209.15	46.5106
1209.63	48.4803		1209.63	46.5803
1210.11	48.551		1210.11	46.651
1210.6	48.6251		1210.6	46.7251
1211.08	48.7029		1211.08	46.8029
1211.56	48.7827		1211.56	46.8827
1212.04	48.862		1212.04	46.962
1212.52	48.9383		1212.52	47.0383
1213.01	49.0116		1213.01	47.1116
1213.49	49.0834		1213.49	47.1834
1213.97	49.1564		1213.97	47.2564
1214.45	49.2324		1214.45	47.3324
1214.93	49.3113		1214.93	47.4113
1215.42	49.3908		1215.42	47.4908
1215.9	49.4675		1215.9	47.5675
1216.38	49.539		1216.38	47.639
1216.86	49.6045		1216.86	47.7045
1217.35	49.6658		1217.35	47.7658
1217.83	49.7258		1217.83	47.8258
1218.31	49.7872		1218.31	47.8872
1218.79	49.8511		1218.79	47.9511
1219.27	49.9168		1219.27	48.0168
1219.76	49.9824		1219.76	48.0824
1220.24	50.0464		1220.24	48.1464
1220.72	50.1084		1220.72	48.2084
1221.2	50.1695		1221.2	48.2695
1221.68	50.2312		1221.68	48.3312
1222.17	50.2948		1222.17	48.3948
1222.65	50.3602		1222.65	48.4602
1223.13	50.4265		1223.13	48.5265
1223.61	50.4928		1223.61	48.5928
1224.09	50.5589		1224.09	48.6589
1224.58	50.6262		1224.58	48.7262
1225.06	50.6966		1225.06	48.7966
1225.54	50.7714		1225.54	48.8714
1226.02	50.8497		1226.02	48.9497
1226.51	50.9282		1226.51	49.0282
1226.99	51.0027		1226.99	49.1026
1227.47	51.0693		1227.47	49.1693
1227.95	51.1268		1227.95	49.2268
1228.43	51.1775		1228.43	49.2775
1228.92	51.2258		1228.92	49.3258
1229.4	51.277		1229.4	49.377
1229.88	51.3341		1229.88	49.4341
1230.36	51.3974		1230.36	49.4974
1230.84	51.4639		1230.84	49.5639
1231.33	51.5296		1231.33	49.6296
1231.81	51.5911		1231.81	49.6911
1232.29	51.6475		1232.29	49.7475
1232.77	51.7007		1232.77	49.8006
1233.26	51.7535		1233.26	49.8535
1233.74	51.8088		1233.74	49.9088
1234.22	51.8674		1234.22	49.9674
1234.7	51.9283		1234.7	50.0283
1235.18	51.9894		1235.18	50.0894
1235.66	52.0489		1235.66	50.1489
1236.15	52.1066		1236.15	50.2066
1236.63	52.1634		1236.63	50.2634
1237.11	52.2212		1237.11	50.3212
1237.59	52.2808		1237.59	50.3808
1238.08	52.3419		1238.08	50.4419
1238.56	52.4026		1238.56	50.5026
1239.04	52.4608		1239.04	50.5608
1239.52	52.5153		1239.52	50.6153
1240	52.5664		1240	50.6664
1240.49	52.6155		1240.49	50.7155
1240.97	52.6645		1240.97	50.7645
1241.45	52.7145		1241.45	50.8145
1241.93	52.7649		1241.93	50.8649
1242.41	52.8142		1242.41	50.9142
1242.9	52.8605		1242.9	50.9605
1243.38	52.9035		1243.38	51.0035
1243.86	52.9443		1243.86	51.0443
1244.34	52.985		1244.34	51.085
1244.83	53.028		1244.83	51.128
1245.31	53.0744		1245.31	51.1744
1245.79	53.1236		1245.79	51.2236
1246.27	53.1733		1246.27	51.2733
1246.75	53.2212		1246.75	51.3212
1247.24	53.2663		1247.24	51.3663
1247.72	53.309		1247.72	51.409
1248.2	53.3514		1248.2	51.4514
1248.68	53.3959		1248.68	51.4959
1249.16	53.444		1249.16	51.544
1249.65	53.4959		1249.65	51.5959
1250.13	53.5504		1250.13	51.6504
1250.61	53.6058		1250.61	51.7058
1251.09	53.6607		1251.09	51.7607
1251.58	53.715		1251.58	51.815
1252.06	53.7689		1252.06	51.8689
1252.54	53.8229		1252.54	51.9229
1253.02	53.8765		1253.02	51.9765
1253.5	53.9284		1253.5	52.0284
1253.99	53.9769		1253.99	52.0769
1254.47	54.0211		1254.47	52.1211
1254.95	54.0616		1254.95	52.1616
1255.43	54.1003		1255.43	52.2003
1255.91	54.14		1255.91	52.24
1256.4	54.1829		1256.4	52.2829
1256.88	54.2296		1256.88	52.3296
1257.36	54.279		1257.36	52.379
1257.84	54.3289		1257.84	52.429
1258.33	54.3771		1258.33	52.4771
1258.81	54.4224		1258.81	52.5224
1259.29	54.4652		1259.29	52.5652
1259.77	54.5071		1259.77	52.6071
1260.25	54.5499		1260.25	52.6499
1260.73	54.5942		1260.73	52.6942
1261.22	54.6398		1261.22	52.7398
1261.7	54.6856		1261.7	52.7856
1262.18	54.7307		1262.18	52.8307
1262.66	54.7752		1262.66	52.8752
1263.15	54.8199		1263.15	52.9199
1263.63	54.8662		1263.63	52.9662
1264.11	54.9148		1264.11	53.0148
1264.59	54.9654		1264.59	53.0654
1265.07	55.0163		1265.07	53.0821
1265.56	55.0656		1265.56	53.1656
1266.04	55.112		1266.04	53.212
1266.52	55.155		1266.52	53.255
1267	55.1957		1267	53.2957
1267.48	55.2355		1267.48	53.3355
1267.97	55.2755		1267.97	53.3755
1268.45	55.3161		1268.45	53.4161
1268.93	55.357		1268.93	53.457
1269.41	55.3975		1269.41	53.4975
1269.9	55.4377		1269.9	53.5377
1270.38	55.4786		1270.38	53.5786
1270.86	55.5219		1270.86	53.6219
1271.34	55.5688		1271.34	53.6688
1271.82	55.6199		1271.82	53.7199
1272.31	55.674		1272.31	53.774
1272.79	55.7291		1272.79	53.8291
1273.27	55.783		1273.27	53.883
1273.75	55.8341		1273.75	53.9341
1274.23	55.8822		1274.23	53.9822
1274.72	55.9279		1274.72	54.0279
1275.2	55.9718		1275.2	54.0718
1275.68	56.014		1275.68	54.114
1276.16	56.0534		1276.16	54.1534
1276.64	56.089		1276.64	54.189
1277.13	56.1197		1277.13	54.2197
1277.61	56.1461		1277.61	54.2461
1278.09	56.1698		1278.09	54.2698
1278.57	56.1937		1278.57	54.2937
1279.06	56.2204		1279.06	54.3204
1279.54	56.2516		1279.54	54.3516
1280.02	56.2875		1280.02	54.3875
1280.5	56.3274		1280.5	54.4274
1280.98	56.3701		1280.98	54.4701
1281.47	56.4146		1281.47	54.5146
1281.95	56.4607		1281.95	54.5607
1282.43	56.5078		1282.43	54.6078
1282.91	56.5552		1282.91	54.6552
1283.39	56.6012		1283.39	54.7012
1283.88	56.6433		1283.88	54.7433
1284.36	56.6799		1284.36	54.7799
1284.84	56.7104		1284.84	54.8104
1285.32	56.737		1285.32	54.837
1285.81	56.7632		1285.81	54.8632
1286.29	56.7933		1286.29	54.8933
1286.77	56.8304		1286.77	54.9304
1287.25	56.8754		1287.25	54.9754
1287.73	56.9261		1287.73	55.0261
1288.22	56.9787		1288.22	55.0787
1288.7	57.0295		1288.7	55.1295
1289.18	57.0761		1289.18	55.176
1289.66	57.1182		1289.66	55.2182
1290.14	57.1571		1290.14	55.2571
1290.63	57.1945		1290.63	55.2945
1291.11	57.2316		1291.11	55.3316
1291.59	57.2682		1291.59	55.3682
1292.07	57.3037		1292.07	55.4037
1292.56	57.3379		1292.56	55.4379
1293.04	57.3718		1293.04	55.4718
1293.52	57.4075		1293.52	55.5075
1294	57.4477		1294	55.5477
1294.48	57.4936		1294.48	55.5936
1294.97	57.5446		1294.97	55.6446
1295.45	57.5975		1295.45	55.6975
1295.93	57.6476		1295.93	55.7476
1296.41	57.6906		1296.41	55.7906
1296.89	57.7243		1296.89	55.8243
1297.38	57.7492		1297.38	55.8492
1297.86	57.7686		1297.86	55.8686
1298.34	57.7868		1298.34	55.8868
1298.82	57.8081		1298.82	55.9081
1299.31	57.8353		1299.31	55.9353
1299.79	57.8692		1299.79	55.9692
1300.27	57.9093		1300.27	56.0093
1300.75	57.9545		1300.75	56.0545
1301.23	58.0032		1301.23	56.1032
1301.71	58.0537		1301.71	56.1537
1302.2	58.1041		1302.2	56.2041
1302.68	58.152		1302.68	56.252
1303.16	58.1951		1303.16	56.2951
1303.64	58.2316		1303.64	56.3316
1304.13	58.2613		1304.13	56.3613
1304.61	58.2859		1304.61	56.3859
1305.09	58.3085		1305.09	56.4085
1305.57	58.3331		1305.57	56.4331
1306.05	58.3628		1306.05	56.4628
1306.54	58.3987		1306.54	56.4987
1307.02	58.4397		1307.02	56.5397
1307.5	58.4831		1307.5	56.5831
1307.98	58.5257		1307.98	56.6257
1308.46	58.5651		1308.46	56.6651
1308.95	58.6004		1308.95	56.7004
1309.43	58.632		1309.43	56.732
1309.91	58.6615		1309.91	56.7615
1310.39	58.6901		1310.39	56.7901
1310.88	58.7189		1310.88	56.8189
1311.36	58.7485		1311.36	56.8485
1311.84	58.7793		1311.84	56.8793
1312.32	58.8118		1312.32	56.9117
1312.8	58.8464		1312.8	56.9464
1313.29	58.8838		1313.29	56.9838
1313.77	58.9241		1313.77	57.0241
1314.25	58.9665		1314.25	57.0665
1314.73	59.0101		1314.73	57.1101
1315.21	59.0534		1315.21	57.1534
1315.7	59.0956		1315.7	57.1957
1316.18	59.1363		1316.18	57.2363
1316.66	59.1753		1316.66	57.2753
1317.14	59.2127		1317.14	57.3127
1317.62	59.2482		1317.62	57.3482
1318.11	59.2815		1318.11	57.3815
1318.59	59.3122		1318.59	57.4121
1319.07	59.3405		1319.07	57.4405
1319.55	59.3677		1319.55	57.4677
1320.04	59.3955		1320.04	57.4955
1320.52	59.4258		1320.52	57.5258
1321	59.4596		1321	57.5596
1321.48	59.4967		1321.48	57.5967
1321.96	59.5356		1321.96	57.6356
1322.45	59.5746		1322.45	57.6746
1322.93	59.6122		1322.93	57.7122
1323.41	59.6476		1323.41	57.7476
1323.89	59.6815		1323.89	57.7815
1324.38	59.7148		1324.38	57.8148
1324.86	59.7482		1324.86	57.8483
1325.34	59.7819		1325.34	57.8819
1325.82	59.8149		1325.82	57.9149
1326.3	59.8462		1326.3	57.9462
1326.79	59.875		1326.79	57.975
1327.27	59.9019		1327.27	58.0019
1327.75	59.9287		1327.75	58.0287
1328.23	59.9574		1328.23	58.0574
1328.71	59.99		1328.71	58.09
1329.2	60.0268		1329.2	58.1268
1329.68	60.0668		1329.68	58.1668
1330.16	60.1078		1330.16	58.2078
1330.64	60.1477		1330.64	58.2477
1331.12	60.1853		1331.12	58.2853
1331.61	60.2202		1331.61	58.3202
1332.09	60.2532		1332.09	58.3532
1332.57	60.285		1332.57	58.385
1333.05	60.3158		1333.05	58.4158
1333.54	60.3454		1333.54	58.4454
1334.02	60.3727		1334.02	58.4727
1334.5	60.3971		1334.5	58.4971
1334.98	60.4186		1334.98	58.5186
1335.46	60.4381		1335.46	58.5381
1335.95	60.4571		1335.95	58.5571
1336.43	60.4769		1336.43	58.5769
1336.91	60.498		1336.91	58.598
1337.39	60.52		1337.39	58.62
1337.87	60.5419		1337.87	58.6419
1338.36	60.5628		1338.36	58.6628
1338.84	60.5829		1338.84	58.6829
1339.32	60.6033		1339.32	58.7033
1339.8	60.6259		1339.8	58.7259
1340.29	60.6519		1340.29	58.7519
1340.77	60.6813		1340.77	58.7813
1341.25	60.7127		1341.25	58.8127
1341.73	60.7444		1341.73	58.8444
1342.21	60.7747		1342.21	58.8747
1342.69	60.8034		1342.69	58.9034
1343.18	60.8306		1343.18	58.9306
1343.66	60.8571		1343.66	58.9571
1344.14	60.8835		1344.14	58.9835
1344.62	60.9096		1344.62	59.0096
1345.11	60.9348		1345.11	59.0348
1345.59	60.9584		1345.59	59.0584
1346.07	60.9802		1346.07	59.0802
1346.55	61.0009		1346.55	59.1009
1347.03	61.0221		1347.03	59.1221
1347.52	61.0456		1347.52	58.6037
1348	61.0723		1348	58.6294
1348.48	61.1022		1348.48	58.6581
1348.96	61.1337		1348.96	58.6883
1349.44	61.1648		1349.44	58.7182
1349.93	61.1938		1349.93	58.746
1350.41	61.2196		1350.41	58.7709
1350.89	61.2427		1350.89	58.793
1351.37	61.2639		1351.37	58.8133
1351.86	61.2843		1351.86	58.8329
1352.34	61.3045		1352.34	58.8523
1352.82	61.3244		1352.82	58.8715
1353.3	61.3439		1353.3	58.8902
1353.78	61.3628		1353.78	58.9083
1354.27	61.3817		1354.27	58.9264
1354.75	61.4017		1354.75	58.9456
1355.23	61.424		1355.23	58.967
1355.71	61.4492		1355.71	58.9913
1356.19	61.4772		1356.19	59.0181
1356.68	61.5065		1356.68	59.0463
1357.16	61.5357		1357.16	59.0742
1357.64	61.5633		1357.64	59.1008
1358.12	61.5887		1358.12	59.1251
1358.61	61.6121		1358.61	59.1476
1359.09	61.6339		1359.09	59.1686
1359.57	61.6549		1359.57	59.1887
1360.05	61.6755		1360.05	59.2085
1360.53	61.6957		1360.53	59.2279
1361.02	61.7156		1361.02	59.2469
1361.5	61.7352		1361.5	59.2658
1361.98	61.7555		1361.98	59.2852
1362.46	61.7772		1362.46	59.3061
[truncated: 5,471 more rows]
